# Supplementary material for: Proteomic profiling based classification of CLL provides prognostication for modern therapy and identifies novel therapeutic targets
Source: Blood Cancer J. 2022 Mar 17;12(3):43. doi: 10.1038/s41408-022-00623-7 (PMC8931092; doi:10.1038/s41408-022-00623-7)
Supplement: Supplementary file 2 — Supplementary Table 1 - Table of Individual Protein Cox hazard Results [file 41408_2022_623_MOESM2_ESM.xlsx]

## Sheet: Sheet1
Overall Survival					Time to First Treatment					Time to Second Treatment					BTKi Overall Survival Cox Hazard
gene	hr	CI	pvalue	corrected.pval	gene	hr	CI	pvalue	corrected.pval	gene	hr	CI	pvalue	corrected.pval	gene	HR	CI	pvalue	corrected.pval
ABL1	1.877	0.94 - 3.74	0.073807	0.165712	ABL1	1.085	0.74 - 1.6	0.679306	0.846927	ABL1	1.248	0.62 - 2.52	0.536543	0.786383	ABL1	44.874	3.51 - 573.23	0.00342643	0.0274115
ACACA	1.216	0.94 - 1.58	0.143267	0.271008	ACACA	1.12	0.95 - 1.32	0.170095	0.393472	ACACA	0.861	0.61 - 1.21	0.389539	0.696264	ACACA	2.485	1.23 - 5	0.0108267	0.0620515
ACACA.pS79	1.705	1.02 - 2.84	0.0408727	0.0987114	ACACA.pS79	1.325	1.03 - 1.71	0.0300075	0.125249	ACACA.pS79	0.954	0.6 - 1.52	0.842776	0.93264	ACACA.pS79	5.872	0.97 - 35.39	0.0534047	0.190432
ACTB	1.309	0.73 - 2.36	0.371555	0.537973	ACTB	0.862	0.65 - 1.14	0.303451	0.53523	ACTB	0.837	0.46 - 1.53	0.565732	0.804596	ACTB	2.122	0.49 - 9.22	0.315653	0.540686
AIFM1	2.996	1.58 - 5.66	0.000731489	0.00431309	AIFM1	2.432	1.7 - 3.47	9.92e-07	0.000109152	AIFM1	1.241	0.62 - 2.49	0.543442	0.788131	AIFM1	2.898	0.41 - 20.34	0.284384	0.505571
AKR1C3	0.677	0.35 - 1.33	0.256091	0.403028	AKR1C3	0.766	0.54 - 1.08	0.126776	0.324545	AKR1C3	0.828	0.4 - 1.72	0.612673	0.825497	AKR1C3	3.321	0.38 - 28.9	0.276849	0.499109
AKT1	0.205	0.09 - 0.46	0.000131418	0.00135734	AKT1	0.489	0.33 - 0.72	0.000355316	0.00708551	AKT1	0.724	0.34 - 1.54	0.402822	0.697173	AKT1	1.066	0.12 - 9.36	0.954348	0.980153
AKT1.2.3.pS473	1.484	0.77 - 2.87	0.240866	0.383786	AKT1.2.3.pS473	0.797	0.56 - 1.13	0.197368	0.425783	AKT1.2.3.pS473	1.383	0.71 - 2.68	0.335714	0.654386	AKT1.2.3.pS473	10.634	1.91 - 59.14	0.0069265	0.0454531
AKT1.2.3.pT308	1.499	1.19 - 1.89	0.000581222	0.00397546	AKT1.2.3.pT308	0.744	0.62 - 0.9	0.00186727	0.0176128	AKT1.2.3.pT308	1.447	1.15 - 1.83	0.00185541	0.118746	AKT1.2.3.pT308	3.994	2.12 - 7.53	1.8885e-05	0.00123335
AKT1.AKT2.AKT3	1.166	0.72 - 1.9	0.537158	0.68292	AKT1.AKT2.AKT3	0.865	0.69 - 1.09	0.222042	0.444083	AKT1.AKT2.AKT3	1.01	0.64 - 1.59	0.966046	0.968568	AKT1.AKT2.AKT3	0.482	0.22 - 1.07	0.0732562	0.226858
AKT1S1.pT246	5.138	1.41 - 18.66	0.0128638	0.0412442	AKT1S1.pT246	1.257	0.64 - 2.45	0.502172	0.724335	AKT1S1.pT246	4.691	1.35 - 16.34	0.0152238	0.197062	AKT1S1.pT246	248.506	2.68 - 23052.99	0.0170191	0.0859911
AKT2	2.745	1.24 - 6.07	0.0127117	0.0412442	AKT2	1.866	1.22 - 2.85	0.00376329	0.0294919	AKT2	1.402	0.66 - 2.99	0.382203	0.696264	AKT2	2.782	0.22 - 35.91	0.433001	0.65809
AKT3	1.755	0.69 - 4.46	0.237097	0.383596	AKT3	1.384	0.85 - 2.25	0.189828	0.418157	AKT3	0.889	0.33 - 2.37	0.814653	0.920079	AKT3	78.465	3.42 - 1802.54	0.00637011	0.0436807
ANXA1	1.091	0.89 - 1.34	0.40885	0.575086	ANXA1	0.747	0.67 - 0.84	5.09e-07	0.000109152	ANXA1	1.182	0.95 - 1.47	0.131873	0.429695	ANXA1	1.909	1.03 - 3.55	0.0409667	0.157312
ANXA7	0.4	0.21 - 0.77	0.00585079	0.022467	ANXA7	0.787	0.54 - 1.15	0.215997	0.441184	ANXA7	0.517	0.29 - 0.91	0.0215937	0.230332	ANXA7	0.136	0.02 - 0.91	0.0391522	0.153413
ARAF	0.267	0.13 - 0.54	0.000223412	0.00199512	ARAF	0.789	0.55 - 1.12	0.18671	0.416151	ARAF	0.413	0.21 - 0.82	0.0119416	0.197062	ARAF	0.108	0.01 - 1.52	0.0988999	0.266502
ARID1A	0.663	0.47 - 0.93	0.0178498	0.0515907	ARID1A	0.99	0.79 - 1.24	0.933321	0.963685	ARID1A	0.73	0.54 - 1	0.0469425	0.285989	ARID1A	0.516	0.27 - 0.97	0.0403873	0.156654
ASH2L	0.897	0.64 - 1.25	0.521522	0.676569	ASH2L	1.018	0.85 - 1.22	0.842685	0.919293	ASH2L	0.863	0.62 - 1.2	0.376457	0.696264	ASH2L	0.59	0.3 - 1.14	0.118642	0.290182
ASNS	2.479	1.67 - 3.69	7.203e-06	0.000131712	ASNS	1.204	1.01 - 1.43	0.0377005	0.14669	ASNS	0.897	0.62 - 1.3	0.564597	0.804596	ASNS	4.312	1.25 - 14.82	0.0203299	0.0940563
ASS1	1.184	0.43 - 3.25	0.742419	0.836038	ASS1	0.78	0.47 - 1.3	0.340836	0.581758	ASS1	1.448	0.5 - 4.23	0.498382	0.756438	ASS1	6.652	0.31 - 144.14	0.227265	0.438186
ATF3	0.52	0.25 - 1.1	0.0866634	0.186959	ATF3	0.915	0.63 - 1.33	0.638648	0.831325	ATF3	0.598	0.27 - 1.33	0.208068	0.525644	ATF3	2.075	0.25 - 17.03	0.496836	0.714563
ATG3	3.27	1.62 - 6.58	0.000907004	0.0051219	ATG3	0.899	0.6 - 1.36	0.610981	0.820339	ATG3	1.631	0.78 - 3.41	0.193587	0.514259	ATG3	34.193	5.77 - 202.67	0.000100235	0.00300775
ATG4B	1.731	1.23 - 2.44	0.00173228	0.00848845	ATG4B	1.177	0.98 - 1.42	0.0857736	0.247647	ATG4B	1.08	0.78 - 1.49	0.643279	0.834524	ATG4B	1.326	0.45 - 3.88	0.606817	0.777697
ATG7	1.529	0.77 - 3.04	0.226401	0.376749	ATG7	0.591	0.41 - 0.86	0.00585074	0.0401193	ATG7	1.681	0.8 - 3.54	0.171757	0.499656	ATG7	45.597	2.99 - 694.34	0.00597155	0.0424644
ATM	0.771	0.55 - 1.08	0.130624	0.257228	ATM	1.123	0.92 - 1.37	0.252194	0.481804	ATM	0.758	0.54 - 1.06	0.101753	0.405104	ATM	1.066	0.37 - 3.04	0.904357	0.975909
ATM.pS1981	2.269	0.89 - 5.78	0.0860932	0.186779	ATM.pS1981	1.91	1.2 - 3.04	0.00644571	0.042675	ATM.pS1981	1.745	0.64 - 4.74	0.27489	0.583191	ATM.pS1981	51.587	2.81 - 947.13	0.00791308	0.04901
AURKB	1.241	0.46 - 3.35	0.66992	0.784296	AURKB	0.845	0.49 - 1.46	0.546112	0.759808	AURKB	2.126	0.83 - 5.45	0.116492	0.426027	AURKB	0.218	0.01 - 7.19	0.392872	0.61829
AXL	1.637	1.01 - 2.66	0.0462578	0.111019	AXL	1.063	0.8 - 1.42	0.679152	0.846927	AXL	1.258	0.74 - 2.14	0.398326	0.697173	AXL	10.485	3.03 - 36.32	0.000210002	0.00474357
BAK	0.491	0.33 - 0.74	0.000604286	0.00400079	BAK	0.999	0.72 - 1.38	0.993751	0.993751	BAK	0.456	0.26 - 0.79	0.0047973	0.175689	BAK	0.678	0.13 - 3.61	0.648933	0.817017
BAX	1.465	0.95 - 2.25	0.0807088	0.176092	BAX	1.434	1.16 - 1.78	0.00103749	0.0130956	BAX	1.123	0.74 - 1.72	0.590131	0.814111	BAX	0.678	0.21 - 2.16	0.510515	0.726065
BBC3	0.475	0.28 - 0.81	0.00652915	0.0245803	BBC3	0.963	0.72 - 1.28	0.794581	0.907361	BBC3	1.295	0.82 - 2.05	0.269224	0.577554	BBC3	0.094	0.03 - 0.35	0.000400726	0.00732756
BCL2L1	2.752	1.7 - 4.46	4.0094e-05	0.000549861	BCL2L1	0.889	0.66 - 1.19	0.429376	0.666082	BCL2L1	1.997	1.18 - 3.37	0.0097032	0.197062	BCL2L1	4.678	1.72 - 12.76	0.00258056	0.0218882
BCL2	0.555	0.4 - 0.76	0.000266337	0.00213346	BCL2	0.898	0.74 - 1.09	0.283244	0.50825	BCL2	0.741	0.54 - 1.02	0.0673636	0.335943	BCL2	0.339	0.14 - 0.83	0.0180728	0.0901295
BCL2.pS70	0.899	0.37 - 2.18	0.813102	0.882009	BCL2.pS70	0.885	0.57 - 1.38	0.591498	0.802598	BCL2.pS70	0.812	0.34 - 1.94	0.639061	0.832784	BCL2.pS70	0.181	0.01 - 5.14	0.316808	0.540686
BCL2A1	0.642	0.43 - 0.97	0.0340179	0.0856516	BCL2A1	0.816	0.66 - 1.02	0.068156	0.21155	BCL2A1	0.717	0.46 - 1.11	0.132042	0.429695	BCL2A1	0.819	0.29 - 2.32	0.706777	0.858869
BCL2L11	0.593	0.44 - 0.8	0.000535709	0.00374022	BCL2L11	0.768	0.63 - 0.94	0.0099699	0.0580067	BCL2L11	0.716	0.51 - 1	0.0532398	0.287945	BCL2L11	0.518	0.22 - 1.25	0.141776	0.323093
BECN1	1.033	0.34 - 3.12	0.954611	0.974922	BECN1	1.457	0.79 - 2.68	0.225606	0.44656	BECN1	0.882	0.35 - 2.2	0.787918	0.904414	BECN1	2.187	0.11 - 43.38	0.607575	0.777697
BID	1.551	1.07 - 2.25	0.0205993	0.0569074	BID	0.922	0.74 - 1.15	0.470843	0.702291	BID	1.402	0.98 - 2.01	0.0664698	0.335847	BID	2.609	0.79 - 8.59	0.114735	0.282424
BIRC2	0.323	0.18 - 0.58	0.000144073	0.0013831	BIRC2	0.817	0.61 - 1.1	0.18282	0.412958	BIRC2	0.495	0.27 - 0.91	0.0246213	0.242425	BIRC2	1.353	0.29 - 6.39	0.702535	0.858763
BIRC3	2.157	0.94 - 4.95	0.0695289	0.158923	BIRC3	1.302	0.85 - 1.99	0.223412	0.444509	BIRC3	0.749	0.33 - 1.7	0.490733	0.753545	BIRC3	2.083	0.22 - 19.91	0.524091	0.734493
BIRC5	2.797	1.54 - 5.07	0.000710153	0.00426092	BIRC5	1.084	0.78 - 1.51	0.6354	0.831325	BIRC5	1.168	0.63 - 2.15	0.619504	0.831782	BIRC5	8.824	1.64 - 47.47	0.0112017	0.0632564
BMI1	0.94	0.61 - 1.45	0.777716	0.860642	BMI1	0.801	0.64 - 1	0.0502223	0.17693	BMI1	0.679	0.45 - 1.04	0.0720722	0.344089	BMI1	0.293	0.07 - 1.18	0.0834558	0.246516
BRAF	0.635	0.34 - 1.18	0.151191	0.283206	BRAF	0.604	0.44 - 0.83	0.00178868	0.0176128	BRAF	1.165	0.62 - 2.19	0.636054	0.832784	BRAF	2.397	0.64 - 8.93	0.192624	0.397675
BRAF.pS445	1.76	0.69 - 4.51	0.238749	0.383596	BRAF.pS445	1.978	1.23 - 3.19	0.00519375	0.0369334	BRAF.pS445	1.4	0.55 - 3.59	0.482959	0.753545	BRAF.pS445	11.331	1.02 - 125.95	0.0481979	0.179689
BRCA2	0.976	0.57 - 1.66	0.92839	0.955769	BRCA2	1.19	0.89 - 1.6	0.244171	0.471164	BRCA2	1.212	0.65 - 2.25	0.540877	0.788131	BRCA2	0.611	0.24 - 1.57	0.3047	0.53184
BRD4	0.509	0.29 - 0.88	0.0160362	0.0481087	BRD4	1.009	0.73 - 1.4	0.956534	0.971597	BRD4	0.647	0.38 - 1.09	0.101041	0.405104	BRD4	0.247	0.11 - 0.54	0.000490155	0.00818346
BTK	1.653	0.81 - 3.37	0.166019	0.302138	BTK	1.023	0.74 - 1.42	0.892863	0.947126	BTK	1.406	0.65 - 3.06	0.389836	0.696264	BTK	0.995	0.16 - 6.29	0.995798	0.995798
CASP3	2.168	1.62 - 2.9	1.9e-07	1.04229e-05	CASP3	1.284	1.1 - 1.5	0.00165817	0.0176128	CASP3	1.231	0.95 - 1.59	0.111211	0.419744	CASP3	1.525	0.63 - 3.69	0.349852	0.576102
CASP3_cleaved	0.638	0.35 - 1.16	0.139746	0.270362	CASP3_cleaved	0.946	0.68 - 1.31	0.741119	0.881083	CASP3_cleaved	1.311	0.67 - 2.57	0.430632	0.71277	CASP3_cleaved	0.375	0.07 - 1.93	0.240354	0.45691
CASP7_cleaved	0.483	0.28 - 0.84	0.010691	0.0360117	CASP7_cleaved	1.192	0.93 - 1.53	0.169961	0.393472	CASP7_cleaved	0.576	0.35 - 0.95	0.0290183	0.248743	CASP7_cleaved	0.122	0.02 - 0.77	0.0247846	0.105131
CASP9	20.262	7.05 - 58.26	2.4e-08	3.072e-06	CASP9	1.749	1.01 - 3.03	0.0463818	0.170119	CASP9	2.136	0.74 - 6.18	0.161212	0.481936	CASP9	89.614	3.41 - 2353.87	0.00701964	0.0454531
CAV1	1.081	0.71 - 1.64	0.716903	0.816886	CAV1	1.197	0.95 - 1.51	0.131713	0.333934	CAV1	0.977	0.64 - 1.49	0.916123	0.954801	CAV1	0.666	0.28 - 1.59	0.360429	0.581876
CBL	2.075	1.33 - 3.23	0.00120168	0.00640894	CBL	0.904	0.68 - 1.2	0.488925	0.717836	CBL	1.524	1.01 - 2.29	0.0437337	0.28464	CBL	5.234	1.25 - 21.87	0.0233033	0.101687
CBX7	0.356	0.23 - 0.55	4.269e-06	9.1072e-05	CBX7	0.7	0.53 - 0.92	0.011152	0.0629762	CBX7	0.528	0.31 - 0.91	0.0204709	0.224595	CBX7	0.203	0.05 - 0.82	0.0247308	0.105131
CCNB1	2.187	1.62 - 2.96	3.89e-07	1.40684e-05	CCNB1	1.004	0.85 - 1.18	0.966071	0.97569	CCNB1	1.239	0.88 - 1.74	0.2126	0.526699	CCNB1	1.66	0.59 - 4.65	0.334723	0.55882
CCND1	0.862	0.55 - 1.34	0.510501	0.665662	CCND1	0.875	0.7 - 1.1	0.2427	0.470691	CCND1	0.956	0.6 - 1.52	0.849828	0.93281	CCND1	2.499	0.71 - 8.85	0.15591	0.336886
CCND3	2.343	1.24 - 4.42	0.00860449	0.0308797	CCND3	0.926	0.6 - 1.44	0.732132	0.878559	CCND3	1.177	0.61 - 2.26	0.624246	0.832328	CCND3	189.127	6.83 - 5234.78	0.00197313	0.019939
CCNE1	0.398	0.22 - 0.73	0.00309462	0.0138178	CCNE1	0.648	0.48 - 0.87	0.00363228	0.0290582	CCNE1	0.976	0.57 - 1.69	0.930773	0.95566	CCNE1	0.829	0.19 - 3.66	0.804514	0.933334
CD276	1.212	0.49 - 3.02	0.680063	0.788688	CD276	0.776	0.46 - 1.3	0.333133	0.578838	CD276	0.83	0.33 - 2.09	0.692429	0.849498	CD276	0.672	0.04 - 11.64	0.784902	0.916116
CD4	0.999	0.82 - 1.22	0.992318	0.995364	CD4	0.757	0.68 - 0.85	1.137e-06	0.000109152	CD4	1.023	0.83 - 1.26	0.827249	0.924664	CD4	1.182	0.66 - 2.12	0.572408	0.761299
CD44	3.414	1.51 - 7.74	0.00326189	0.0142337	CD44	1.147	0.74 - 1.77	0.537586	0.753405	CD44	2.53	1.19 - 5.37	0.0157011	0.197062	CD44	64.915	5.27 - 799.37	0.00112346	0.0123554
CD74	0.543	0.34 - 0.87	0.0115573	0.0385914	CD74	0.681	0.54 - 0.86	0.001503	0.0169751	CD74	0.751	0.46 - 1.24	0.260533	0.568436	CD74	0.802	0.23 - 2.8	0.728886	0.874984
CD86	0.847	0.43 - 1.68	0.636226	0.763471	CD86	0.827	0.58 - 1.18	0.296545	0.529642	CD86	1.421	0.68 - 2.95	0.346825	0.670585	CD86	0.045	0 - 0.63	0.0212799	0.0961351
CDC25C	1.287	0.47 - 3.5	0.621355	0.750316	CDC25C	0.95	0.57 - 1.58	0.842679	0.919293	CDC25C	1.263	0.42 - 3.77	0.675987	0.848297	CDC25C	1.972	0.19 - 20.19	0.567188	0.761299
CDH1	1.181	0.55 - 2.54	0.669338	0.784296	CDH1	0.803	0.54 - 1.18	0.269099	0.501622	CDH1	0.768	0.36 - 1.64	0.494514	0.753545	CDH1	10.215	1.78 - 58.59	0.00911573	0.0555625
CDH2	0.448	0.27 - 0.74	0.00150738	0.00761625	CDH2	0.792	0.61 - 1.02	0.0750436	0.222764	CDH2	1.191	0.74 - 1.91	0.469329	0.744517	CDH2	0.862	0.17 - 4.38	0.857408	0.959897
CDK1	0.467	0.33 - 0.67	3.7177e-05	0.000549076	CDK1	0.697	0.57 - 0.85	0.000369037	0.00708551	CDK1	0.753	0.52 - 1.08	0.123434	0.427016	CDK1	0.902	0.31 - 2.62	0.849772	0.956231
CDK1.pY15	1.252	0.68 - 2.31	0.471633	0.638611	CDK1.pY15	1.081	0.79 - 1.48	0.626474	0.829539	CDK1.pY15	1.113	0.61 - 2.02	0.725553	0.868361	CDK1.pY15	1.725	0.26 - 11.35	0.57074	0.761299
CDK2	0.646	0.28 - 1.51	0.312231	0.469695	CDK2	0.613	0.4 - 0.93	0.0217583	0.101855	CDK2	0.597	0.24 - 1.46	0.259405	0.568436	CDK2	2.928	0.53 - 16.05	0.215902	0.429566
CDKN1A	0.871	0.69 - 1.1	0.244258	0.387583	CDKN1A	1.016	0.89 - 1.16	0.815138	0.909922	CDKN1A	1.086	0.85 - 1.39	0.513347	0.770021	CDKN1A	0.468	0.28 - 0.78	0.00377778	0.0290134
CDKN1B	0.593	0.36 - 0.98	0.0396996	0.0964851	CDKN1B	1.255	0.95 - 1.66	0.108139	0.290193	CDKN1B	0.529	0.32 - 0.88	0.0132786	0.197062	CDKN1B	1.142	0.22 - 5.82	0.873072	0.960629
CDKN1B.pS10	1.329	0.85 - 2.07	0.209304	0.355632	CDKN1B.pS10	1.328	1.06 - 1.66	0.0123018	0.0684622	CDKN1B.pS10	0.724	0.48 - 1.1	0.127012	0.429695	CDKN1B.pS10	3.734	1.1 - 12.64	0.0342373	0.138391
CDKN1B.pT157	1.682	0.72 - 3.91	0.226638	0.376749	CDKN1B.pT157	1.108	0.71 - 1.73	0.649179	0.838904	CDKN1B.pT157	0.631	0.27 - 1.45	0.279692	0.59012	CDKN1B.pT157	0.223	0.03 - 1.66	0.143337	0.323093
CDKN1B.pT198	0.494	0.27 - 0.91	0.0235331	0.0636389	CDKN1B.pT198	1.484	1.06 - 2.08	0.0220155	0.101855	CDKN1B.pT198	0.697	0.38 - 1.28	0.243888	0.557459	CDKN1B.pT198	0.041	0.01 - 0.19	3.7374e-05	0.00159462
CDKN2A	2.069	1.3 - 3.3	0.00220656	0.0102087	CDKN2A	0.884	0.68 - 1.15	0.361477	0.603509	CDKN2A	1.453	0.83 - 2.54	0.188333	0.509918	CDKN2A	1.033	0.23 - 4.62	0.965771	0.983703
CDX2	4.447	1.27 - 15.56	0.0194911	0.0546319	CDX2	0.754	0.4 - 1.42	0.384372	0.626058	CDX2	2.279	0.62 - 8.4	0.216008	0.531711	CDX2	2103.421	26.52 - 166862.64	0.000606209	0.00846589
CHEK1	5.714	2.91 - 11.2	3.87e-07	1.40684e-05	CHEK1	1.238	0.88 - 1.73	0.213425	0.44101	CHEK1	2.432	1.11 - 5.33	0.0265792	0.248743	CHEK1	47.788	5.18 - 440.53	0.000644845	0.00846589
CHEK1.pS296	0.157	0.06 - 0.42	0.000232619	0.00203013	CHEK1.pS296	0.412	0.24 - 0.7	0.0010539	0.0130956	CHEK1.pS296	0.461	0.18 - 1.18	0.106639	0.41785	CHEK1.pS296	0.462	0.03 - 6.85	0.574472	0.761299
CHEK1.pS345	1.095	0.39 - 3.06	0.861733	0.914104	CHEK1.pS345	0.669	0.4 - 1.12	0.123359	0.320068	CHEK1.pS345	1.264	0.47 - 3.37	0.639445	0.832784	CHEK1.pS345	0.876	0.08 - 9.07	0.911571	0.975909
CHEK2	1.096	0.6 - 2.02	0.768693	0.858075	CHEK2	1.161	0.84 - 1.61	0.370453	0.610532	CHEK2	1.516	0.84 - 2.73	0.166217	0.489685	CHEK2	0.316	0.06 - 1.66	0.17334	0.367748
CHEK2.pT68	8.572	3.08 - 23.89	3.9933e-05	0.000549861	CHEK2.pT68	1.911	1.15 - 3.19	0.0130711	0.0697123	CHEK2.pT68	1.852	0.71 - 4.81	0.205684	0.523809	CHEK2.pT68	398.419	7 - 22667.55	0.00368517	0.0288797
CLPP	1.172	0.74 - 1.86	0.501275	0.661476	CLPP	1.018	0.79 - 1.31	0.885658	0.942085	CLPP	1.143	0.75 - 1.74	0.533838	0.785417	CLPP	2.213	0.48 - 10.17	0.30741	0.533911
COG3	1.627	0.79 - 3.35	0.18623	0.323585	COG3	1.431	0.99 - 2.07	0.0551897	0.189006	COG3	1.262	0.59 - 2.69	0.547055	0.788131	COG3	1.941	0.23 - 16.69	0.545619	0.748277
COPS5	1.101	0.74 - 1.65	0.640835	0.764226	COPS5	1.018	0.83 - 1.25	0.865801	0.936156	COPS5	1.04	0.68 - 1.59	0.855076	0.93281	COPS5	0.713	0.25 - 2	0.521145	0.734493
CREB.1	0.224	0.1 - 0.5	0.0002214	0.00199512	CREB.1	0.806	0.52 - 1.25	0.336184	0.581508	CREB.1	0.501	0.23 - 1.08	0.0777532	0.347177	CREB.1	0.104	0.02 - 0.59	0.010605	0.061702
CREB1.pS133	0.523	0.32 - 0.85	0.00967111	0.033761	CREB1.pS133	0.946	0.73 - 1.23	0.673506	0.845184	CREB1.pS133	0.605	0.37 - 1	0.0506439	0.285989	CREB1.pS133	0.279	0.06 - 1.33	0.109153	0.275826
CSNK2A1	6.193	1.74 - 22.01	0.00482696	0.0189138	CSNK2A1	0.932	0.49 - 1.78	0.831897	0.919293	CSNK2A1	4.449	1.05 - 18.85	0.0427186	0.283244	CSNK2A1	11.069	0.4 - 307.03	0.156161	0.336886
CTNNB1	1.221	0.74 - 2.02	0.434923	0.600757	CTNNB1	1.065	0.82 - 1.38	0.635671	0.831325	CTNNB1	0.964	0.61 - 1.51	0.873614	0.947649	CTNNB1	0.489	0.17 - 1.44	0.194424	0.399245
CTNNB1.pS33.S37.T41	0.657	0.42 - 1.03	0.0648401	0.150901	CTNNB1.pS33.S37.T41	0.897	0.67 - 1.21	0.471852	0.702291	CTNNB1.pS33.S37.T41	0.882	0.53 - 1.46	0.626648	0.83264	CTNNB1.pS33.S37.T41	0.746	0.35 - 1.59	0.448892	0.670717
CTNNB1.pT41.S45	1.032	0.55 - 1.92	0.920055	0.949734	CTNNB1.pT41.S45	0.974	0.7 - 1.35	0.875754	0.936739	CTNNB1.pT41.S45	0.756	0.46 - 1.23	0.25941	0.568436	CTNNB1.pT41.S45	0.674	0.16 - 2.91	0.597073	0.775671
CTSG	2.291	1.56 - 3.37	2.4032e-05	0.000384512	CTSG	0.922	0.71 - 1.19	0.535181	0.752782	CTSG	1.477	0.98 - 2.24	0.0651535	0.335847	CTSG	8.778	2.93 - 26.25	0.000101825	0.00300775
CXCR5	1.154	0.97 - 1.37	0.106591	0.221248	CXCR5	0.997	0.91 - 1.1	0.958946	0.971597	CXCR5	0.96	0.77 - 1.2	0.722909	0.868361	CXCR5	0.968	0.52 - 1.79	0.917519	0.975909
DDB1	3.413	1.24 - 9.39	0.0173928	0.0509834	DDB1	2.995	1.81 - 4.96	1.9904e-05	0.00109188	DDB1	1.787	0.62 - 5.15	0.281651	0.591005	DDB1	4.234	0.57 - 31.58	0.159259	0.341651
DDX17	0.86	0.43 - 1.71	0.66535	0.784296	DDX17	1.467	1.02 - 2.1	0.0370773	0.14669	DDX17	1.55	0.81 - 2.96	0.18351	0.509918	DDX17	0.026	0 - 0.14	2.0326e-05	0.00123335
DLX1	0.5	0.3 - 0.85	0.0100624	0.0341945	DLX1	1.162	0.76 - 1.78	0.488278	0.717836	DLX1	1.035	0.51 - 2.11	0.924795	0.954801	DLX1	0.041	0 - 0.47	0.0100866	0.0595885
DNM1L	2.286	1.61 - 3.24	3.772e-06	8.52028e-05	DNM1L	1.29	1.03 - 1.62	0.0265152	0.113132	DNM1L	1.642	1.12 - 2.41	0.0115114	0.197062	DNM1L	8.427	2.13 - 33.28	0.00235168	0.021501
DNMT1	1.76	1.29 - 2.4	0.000352373	0.00265316	DNMT1	1.133	0.95 - 1.36	0.175922	0.399727	DNMT1	1.068	0.74 - 1.55	0.729119	0.869508	DNMT1	1.069	0.44 - 2.61	0.883869	0.964221
DUSP4	10.15	2.66 - 38.73	0.000694333	0.00423212	DUSP4	2.487	1.27 - 4.86	0.00771432	0.0485623	DUSP4	0.635	0.16 - 2.59	0.526219	0.780186	DUSP4	23.155	0.37 - 1461.48	0.137331	0.321554
DUSP6	1.125	0.79 - 1.6	0.511381	0.665662	DUSP6	0.809	0.68 - 0.96	0.0153944	0.077782	DUSP6	1.198	0.85 - 1.69	0.305252	0.620194	DUSP6	0.615	0.27 - 1.42	0.25283	0.473593
DVL3	1.093	0.55 - 2.17	0.799593	0.872304	DVL3	0.955	0.65 - 1.4	0.813873	0.909922	DVL3	1.266	0.68 - 2.37	0.460372	0.744517	DVL3	0.436	0.1 - 1.97	0.281265	0.5047
E2F1	5.232	2.03 - 13.51	0.000626057	0.00400729	E2F1	0.898	0.51 - 1.57	0.705232	0.867978	E2F1	3.71	1.29 - 10.68	0.0151334	0.197062	E2F1	182.835	6.14 - 5440.34	0.00262348	0.0218882
EEF2	0.915	0.55 - 1.51	0.729793	0.826669	EEF2	1.016	0.78 - 1.32	0.906805	0.954009	EEF2	0.74	0.45 - 1.21	0.231475	0.552089	EEF2	0.078	0.01 - 0.41	0.00256938	0.0218882
EEF2K	0.599	0.26 - 1.4	0.236522	0.383596	EEF2K	0.84	0.54 - 1.29	0.429428	0.666082	EEF2K	1.194	0.55 - 2.61	0.657533	0.841642	EEF2K	0.085	0.01 - 0.75	0.0267379	0.110402
EGFR	0.655	0.26 - 1.68	0.378532	0.542374	EGFR	0.699	0.44 - 1.12	0.138145	0.342243	EGFR	1.21	0.48 - 3.06	0.687402	0.849498	EGFR	2.108	0.26 - 17.35	0.48821	0.712824
EGFR.pY1173	0.346	0.16 - 0.75	0.0073258	0.0270491	EGFR.pY1173	0.736	0.51 - 1.07	0.108822	0.290193	EGFR.pY1173	0.686	0.33 - 1.43	0.312876	0.62251	EGFR.pY1173	1.45	0.19 - 10.81	0.717164	0.86601
EGLN1	2.371	1.09 - 5.16	0.0297598	0.0777398	EGLN1	0.94	0.59 - 1.5	0.794397	0.907361	EGLN1	1.095	0.5 - 2.41	0.820625	0.921403	EGLN1	12.086	0.6 - 244.45	0.104304	0.274333
EIF2AK2	2.269	1.46 - 3.52	0.000249012	0.0021249	EIF2AK2	1.436	1.13 - 1.82	0.00282213	0.0240822	EIF2AK2	1.464	0.91 - 2.35	0.112588	0.419744	EIF2AK2	0.832	0.18 - 3.75	0.810829	0.934032
EIF2S1	2.845	0.99 - 8.18	0.052318	0.124013	EIF2S1	0.77	0.45 - 1.33	0.345396	0.584282	EIF2S1	1.214	0.47 - 3.16	0.691571	0.849498	EIF2S1	3.831	0.19 - 75.76	0.377771	0.601258
EIF2S1.pS51	3.608	1.74 - 7.5	0.000590108	0.00397546	EIF2S1.pS51	1.437	0.97 - 2.12	0.068313	0.21155	EIF2S1.pS51	1.578	0.73 - 3.4	0.24346	0.557459	EIF2S1.pS51	0.785	0.1 - 6.47	0.821815	0.936156
EIF4E	5.912	2.51 - 13.9	4.6017e-05	0.000570017	EIF4E	1.096	0.7 - 1.72	0.689773	0.854429	EIF4E	0.746	0.34 - 1.65	0.470504	0.744517	EIF4E	34.528	3.62 - 329.19	0.00208001	0.0204801
EIF4E.pS209	1.802	1.17 - 2.78	0.00757822	0.0277146	EIF4E.pS209	1.161	0.93 - 1.45	0.190566	0.418157	EIF4E.pS209	1.283	0.81 - 2.03	0.287669	0.597633	EIF4E.pS209	0.682	0.16 - 2.84	0.599323	0.775671
EIF4EBP1	2.109	1.15 - 3.88	0.016602	0.04942	EIF4EBP1	1.271	0.94 - 1.71	0.114442	0.303074	EIF4EBP1	0.909	0.5 - 1.66	0.758018	0.892121	EIF4EBP1	0.501	0.08 - 3.05	0.4531	0.674382
EIF4EBP1.pS65	1.597	1.11 - 2.3	0.0122804	0.0403049	EIF4EBP1.pS65	0.977	0.82 - 1.17	0.801589	0.907361	EIF4EBP1.pS65	1.134	0.79 - 1.63	0.493374	0.753545	EIF4EBP1.pS65	3.359	1.16 - 9.73	0.0255882	0.106803
EIF4G	12.943	5.29 - 31.69	2.1e-08	3.072e-06	EIF4G	1.439	0.89 - 2.32	0.133326	0.334623	EIF4G	2.361	0.92 - 6.05	0.0736032	0.344089	EIF4G	66.893	5.14 - 870.41	0.00132471	0.0141303
EIF4G2	1.738	1.1 - 2.75	0.0186059	0.0525344	EIF4G2	1.282	1 - 1.64	0.0495921	0.176328	EIF4G2	1.265	0.8 - 2.01	0.318889	0.627966	EIF4G2	8.511	2.49 - 29.06	0.000632244	0.00846589
ELAVL1	0.616	0.33 - 1.15	0.128804	0.256274	ELAVL1	0.754	0.54 - 1.06	0.104126	0.283579	ELAVL1	0.879	0.49 - 1.58	0.664355	0.844063	ELAVL1	0.421	0.07 - 2.69	0.360642	0.581876
ELK1.pS383	0.355	0.2 - 0.63	0.00034709	0.00265316	ELK1.pS383	1.174	0.84 - 1.63	0.340874	0.581758	ELK1.pS383	1.076	0.55 - 2.09	0.828345	0.924664	ELK1.pS383	0.073	0.02 - 0.35	0.000971416	0.0113037
EP300	0.797	0.52 - 1.22	0.296969	0.452525	EP300	1.095	0.85 - 1.42	0.488061	0.717836	EP300	0.671	0.46 - 0.97	0.0338185	0.261557	EP300	0.526	0.25 - 1.12	0.0957136	0.263477
EPHA2	1.841	0.77 - 4.38	0.167816	0.30256	EPHA2	0.964	0.63 - 1.49	0.868309	0.936156	EPHA2	0.712	0.3 - 1.71	0.445968	0.732071	EPHA2	1.639	0.14 - 19.77	0.697376	0.858763
EPHA2.pY588	0.443	0.24 - 0.82	0.00995207	0.0341214	EPHA2.pY588	0.662	0.47 - 0.92	0.0147445	0.0765119	EPHA2.pY588	0.548	0.28 - 1.09	0.0867364	0.370075	EPHA2.pY588	1.475	0.16 - 13.32	0.729153	0.874984
EPHA2pS897	3.797	1.11 - 12.97	0.033202	0.084997	EPHA2pS897	1.117	0.6 - 2.08	0.726322	0.875397	EPHA2pS897	3.15	1.02 - 9.71	0.0456652	0.285989	EPHA2pS897	17.414	0.87 - 349.55	0.0618813	0.203097
ERBB2	0.552	0.24 - 1.25	0.154315	0.284889	ERBB2	0.607	0.4 - 0.92	0.0194433	0.0945093	ERBB2	0.789	0.34 - 1.82	0.578961	0.811391	ERBB2	0.593	0.05 - 6.53	0.669512	0.837435
ERBB2.pY1248	0.293	0.11 - 0.81	0.0183585	0.0522196	ERBB2.pY1248	0.557	0.33 - 0.93	0.0242873	0.10651	ERBB2.pY1248	0.315	0.11 - 0.93	0.0359053	0.263794	ERBB2.pY1248	0.469	0.03 - 7.07	0.58461	0.768803
ERCC1	2.476	0.8 - 7.62	0.114031	0.235419	ERCC1	2.563	1.47 - 4.47	0.000900057	0.0128008	ERCC1	2.262	0.77 - 6.62	0.136082	0.435463	ERCC1	1.02	0.06 - 17.69	0.98931	0.992011
ERCC5	0.783	0.43 - 1.44	0.429434	0.597473	ERCC5	0.884	0.63 - 1.23	0.469266	0.702291	ERCC5	0.829	0.48 - 1.44	0.503591	0.761334	ERCC5	0.573	0.17 - 1.98	0.378787	0.601258
ERG	0.412	0.24 - 0.7	0.00114063	0.00628481	ERG	0.791	0.61 - 1.02	0.0689065	0.211681	ERG	1.037	0.64 - 1.69	0.884936	0.954801	ERG	0.632	0.16 - 2.43	0.504846	0.720672
ERN1	2.959	1.86 - 4.71	4.914e-06	9.62496e-05	ERN1	0.508	0.33 - 0.79	0.0023335	0.0208387	ERN1	2.269	1.21 - 4.24	0.0102188	0.197062	ERN1	10.011	2.58 - 38.84	0.000868043	0.0104165
ETS1	0.675	0.38 - 1.21	0.188868	0.326691	ETS1	0.865	0.64 - 1.17	0.339503	0.581758	ETS1	0.759	0.43 - 1.35	0.347517	0.670585	ETS1	0.2	0.03 - 1.19	0.0768629	0.236123
EZH2	2.657	1.82 - 3.88	4.03e-07	1.40684e-05	EZH2	1.128	0.91 - 1.4	0.282702	0.50825	EZH2	1.431	0.92 - 2.22	0.110228	0.419744	EZH2	1.119	0.3 - 4.14	0.865739	0.960629
EZRIN	0.956	0.53 - 1.72	0.880876	0.92673	EZRIN	1.51	1.09 - 2.09	0.0128344	0.0694355	EZRIN	0.831	0.5 - 1.37	0.470826	0.744517	EZRIN	0.553	0.11 - 2.83	0.47749	0.699833
FASN	1.699	1.19 - 2.42	0.00350212	0.0147782	FASN	1.173	0.99 - 1.39	0.0599888	0.198584	FASN	1.309	0.93 - 1.84	0.123033	0.427016	FASN	0.762	0.41 - 1.42	0.390884	0.617694
FLI1	0.382	0.21 - 0.7	0.00203208	0.00951607	FLI1	0.809	0.58 - 1.14	0.220483	0.444083	FLI1	0.547	0.28 - 1.07	0.0768332	0.347105	FLI1	0.127	0.03 - 0.63	0.0119135	0.0663014
FN1	1.418	1.21 - 1.66	1.52e-05	0.000258733	FN1	0.907	0.8 - 1.03	0.139791	0.343458	FN1	1.331	1.08 - 1.64	0.00686283	0.175689	FN1	2.44	1.58 - 3.76	5.0761e-05	0.00194922
FOXM1	1.8	0.69 - 4.68	0.227781	0.377017	FOXM1	0.944	0.6 - 1.5	0.807058	0.9082	FOXM1	1.373	0.55 - 3.4	0.493405	0.753545	FOXM1	11.122	0.6 - 206.61	0.106119	0.275336
FOXO3	2.141	0.93 - 4.92	0.0727498	0.164329	FOXO3	1.164	0.73 - 1.87	0.527972	0.745373	FOXO3	2.792	1.29 - 6.05	0.00926685	0.197062	FOXO3	3.408	0.42 - 27.43	0.249218	0.469116
FOXO3.pS318.S321	0.434	0.25 - 0.76	0.00387816	0.0158427	FOXO3.pS318.S321	1.007	0.7 - 1.45	0.9696	0.97569	FOXO3.pS318.S321	0.484	0.25 - 0.94	0.0333693	0.261557	FOXO3.pS318.S321	0.11	0.01 - 1.17	0.0669961	0.218021
FZR1	0.534	0.3 - 0.97	0.0380606	0.0930908	FZR1	0.674	0.5 - 0.91	0.00924976	0.0553207	FZR1	0.844	0.47 - 1.51	0.567996	0.804836	FZR1	3.455	0.72 - 16.61	0.121619	0.29372
G6PD	0.923	0.56 - 1.53	0.756333	0.84674	G6PD	1.067	0.8 - 1.42	0.662484	0.838904	G6PD	0.977	0.62 - 1.54	0.919922	0.954801	G6PD	0.625	0.29 - 1.34	0.228222	0.438186
GAB2	0.588	0.36 - 0.96	0.032829	0.0846063	GAB2	0.734	0.56 - 0.97	0.0285514	0.12048	GAB2	1.026	0.66 - 1.6	0.909255	0.954801	GAB2	0.638	0.15 - 2.65	0.536214	0.74415
GAB2.pY452	2.337	0.86 - 6.36	0.0963304	0.203246	GAB2.pY452	0.913	0.59 - 1.41	0.682308	0.847917	GAB2.pY452	2.809	1 - 7.88	0.0496567	0.285989	GAB2.pY452	36.915	0.88 - 1546.85	0.0582969	0.196683
GAPDH	0.849	0.62 - 1.16	0.301005	0.456861	GAPDH	1.16	0.98 - 1.37	0.0754149	0.222764	GAPDH	0.857	0.64 - 1.15	0.299966	0.615973	GAPDH	0.39	0.2 - 0.77	0.00710204	0.0454531
GATA1	1.157	0.73 - 1.84	0.538867	0.68292	GATA1	0.961	0.76 - 1.22	0.738073	0.880186	GATA1	0.687	0.42 - 1.13	0.135882	0.435463	GATA1	5.866	1.53 - 22.46	0.00982079	0.0589247
GATA3	1.62	0.76 - 3.44	0.208848	0.355632	GATA3	0.792	0.52 - 1.21	0.27836	0.50825	GATA3	1.494	0.73 - 3.06	0.273503	0.583191	GATA3	2.366	0.28 - 19.67	0.425376	0.656372
GLS	0.433	0.26 - 0.72	0.00116204	0.00628481	GLS	1.302	0.96 - 1.76	0.0873192	0.248375	GLS	0.586	0.35 - 0.97	0.038474	0.268618	GLS	0.131	0.04 - 0.48	0.0022584	0.0211519
GLUD	1.144	0.68 - 1.93	0.612998	0.742559	GLUD	1.199	0.9 - 1.59	0.20779	0.436312	GLUD	0.878	0.55 - 1.4	0.587931	0.814111	GLUD	0.413	0.17 - 1.02	0.0550468	0.190432
GSK3A.B	0.998	0.65 - 1.52	0.991885	0.995364	GSK3A.B	1.099	0.88 - 1.38	0.415148	0.654253	GSK3A.B	0.846	0.58 - 1.23	0.378421	0.696264	GSK3A.B	0.45	0.24 - 0.84	0.0128534	0.0695168
GSK3A.B.pS12.9	1.048	0.69 - 1.6	0.828677	0.892	GSK3A.B.pS12.9	0.972	0.77 - 1.22	0.808865	0.9082	GSK3A.B.pS12.9	0.808	0.53 - 1.22	0.312158	0.62251	GSK3A.B.pS12.9	0.54	0.18 - 1.58	0.260567	0.477081
GYS1	1.767	1.21 - 2.58	0.0032336	0.0142337	GYS1	1.014	0.8 - 1.29	0.910925	0.955725	GYS1	1.208	0.79 - 1.84	0.38001	0.696264	GYS1	1.462	0.21 - 10.01	0.698807	0.858763
GYS1.pS641	1.667	1.1 - 2.52	0.015603	0.0479325	GYS1.pS641	0.812	0.65 - 1.01	0.0631791	0.2056	GYS1.pS641	1.181	0.8 - 1.75	0.402736	0.697173	GYS1.pS641	0.755	0.26 - 2.19	0.605251	0.777697
H2AX.p139	0.649	0.46 - 0.92	0.0158211	0.0481087	H2AX.p139	0.791	0.65 - 0.96	0.0150207	0.0769059	H2AX.p139	0.747	0.53 - 1.05	0.0948	0.395687	H2AX.p139	0.54	0.22 - 1.34	0.183003	0.381357
H2AX.p140	1.493	1.17 - 1.9	0.00115527	0.00628481	H2AX.p140	1.246	1.08 - 1.43	0.00186128	0.0176128	H2AX.p140	1.153	0.88 - 1.52	0.307514	0.621501	H2AX.p140	1.845	0.99 - 3.45	0.0548186	0.190432
H3K27Me3	0.345	0.24 - 0.5	3.4e-08	3.264e-06	H3K27Me3	0.637	0.51 - 0.8	0.000132857	0.00340114	H3K27Me3	0.359	0.23 - 0.56	9.151e-06	0.00351398	H3K27Me3	0.194	0.05 - 0.78	0.0206891	0.0945788
H3K36Me3	0.182	0.09 - 0.35	5.01e-07	1.6032e-05	H3K36Me3	0.623	0.44 - 0.89	0.00936418	0.0553207	H3K36Me3	0.371	0.19 - 0.72	0.00360542	0.174049	H3K36Me3	0.351	0.07 - 1.89	0.223384	0.436295
H3K4Me1	0.244	0.12 - 0.5	0.00013432	0.00135734	H3K4Me1	0.486	0.33 - 0.72	0.00028601	0.00646046	H3K4Me1	0.664	0.33 - 1.33	0.245859	0.557988	H3K4Me1	1.313	0.13 - 13.19	0.816797	0.934032
H3K4Me2	0.408	0.21 - 0.8	0.00856705	0.0308797	H3K4Me2	0.693	0.48 - 1	0.0479371	0.172036	H3K4Me2	0.625	0.31 - 1.25	0.182352	0.509918	H3K4Me2	1.028	0.12 - 8.5	0.97947	0.98978
H3K4Me3	0.467	0.25 - 0.89	0.0198979	0.0553681	H3K4Me3	0.863	0.61 - 1.22	0.408533	0.648596	H3K4Me3	0.759	0.41 - 1.41	0.383226	0.696264	H3K4Me3	0.481	0.09 - 2.66	0.401747	0.627117
H3K9Me2	0.642	0.43 - 0.95	0.0261496	0.0692512	H3K9Me2	0.926	0.76 - 1.13	0.459281	0.694346	H3K9Me2	0.571	0.38 - 0.85	0.00634738	0.175689	H3K9Me2	0.729	0.32 - 1.69	0.459876	0.681824
HDAC1	0.439	0.26 - 0.73	0.00173046	0.00848845	HDAC1	0.786	0.6 - 1.02	0.0721563	0.218173	HDAC1	0.616	0.37 - 1.02	0.0592324	0.315906	HDAC1	1.132	0.26 - 4.86	0.867731	0.960629
HDAC2	0.239	0.12 - 0.47	4.3341e-05	0.000570017	HDAC2	0.648	0.47 - 0.89	0.00827795	0.0512699	HDAC2	0.601	0.31 - 1.16	0.12958	0.429695	HDAC2	1.583	0.27 - 9.24	0.61013	0.778372
HDAC3	1.042	0.3 - 3.67	0.949367	0.974683	HDAC3	1.108	0.59 - 2.07	0.74706	0.883965	HDAC3	1.291	0.37 - 4.48	0.687101	0.849498	HDAC3	0.272	0.02 - 4.24	0.352563	0.576102
HDAC6	1.548	0.93 - 2.58	0.0928242	0.198025	HDAC6	1.08	0.84 - 1.38	0.543097	0.758361	HDAC6	1.374	0.85 - 2.23	0.196865	0.514259	HDAC6	0.505	0.22 - 1.16	0.109222	0.275826
HES1	0.319	0.14 - 0.73	0.00730079	0.0270491	HES1	0.666	0.45 - 0.99	0.0467161	0.170119	HES1	1.073	0.51 - 2.28	0.85385	0.93281	HES1	0.57	0.04 - 7.9	0.675272	0.841898
HEXIM1	1.537	0.75 - 3.15	0.239827	0.383724	HEXIM1	1.161	0.8 - 1.69	0.435683	0.670034	HEXIM1	1.78	0.87 - 3.65	0.115839	0.426027	HEXIM1	0.513	0.04 - 6.9	0.614651	0.778964
HIF1A	1.674	0.49 - 5.74	0.412791	0.57851	HIF1A	0.527	0.29 - 0.96	0.0373848	0.14669	HIF1A	3.699	1.08 - 12.65	0.0370471	0.263794	HIF1A	351.732	5.29 - 23366.98	0.0061734	0.0431015
HIST1H2B.Ub	1.068	0.42 - 2.71	0.889448	0.931709	HIST1H2B.Ub	1.137	0.71 - 1.83	0.59639	0.806386	HIST1H2B.Ub	1.118	0.46 - 2.69	0.803221	0.909843	HIST1H2B.Ub	8.471	0.25 - 285.84	0.233987	0.44702
HIST3H3	0.394	0.23 - 0.68	0.000862757	0.00494476	HIST3H3	0.611	0.46 - 0.82	0.000884003	0.0128008	HIST3H3	0.559	0.32 - 0.98	0.0427816	0.283244	HIST3H3	0.569	0.14 - 2.37	0.438901	0.660933
HK2	1.08	0.7 - 1.67	0.727879	0.826669	HK2	0.68	0.54 - 0.86	0.00112906	0.0135488	HK2	1.225	0.78 - 1.91	0.371859	0.693174	HK2	0.879	0.25 - 3.07	0.840021	0.948729
HNRNPK	0.907	0.45 - 1.85	0.78705	0.868469	HNRNPK	1.25	0.86 - 1.81	0.235068	0.460541	HNRNPK	0.788	0.42 - 1.49	0.463157	0.744517	HNRNPK	0.214	0.04 - 1.15	0.0726709	0.226858
HSF1	2.374	0.88 - 6.41	0.0882351	0.189286	HSF1	2.183	1.32 - 3.62	0.0024623	0.0214891	HSF1	1.362	0.5 - 3.71	0.54581	0.788131	HSF1	1.102	0.04 - 27.45	0.952816	0.980153
HSF1.pS326	0.7	0.37 - 1.34	0.281105	0.435259	HSF1.pS326	0.873	0.64 - 1.2	0.399373	0.638997	HSF1.pS326	1.434	0.78 - 2.65	0.25023	0.56192	HSF1.pS326	0.587	0.11 - 3.16	0.535393	0.74415
HSP90AA1.HSP90AB1	1.731	0.78 - 3.83	0.175598	0.308472	HSP90AA1.HSP90AB1	1.209	0.77 - 1.9	0.40875	0.648596	HSP90AA1.HSP90AB1	1.034	0.43 - 2.5	0.941497	0.961528	HSP90AA1.HSP90AB1	0.412	0.02 - 7.66	0.552267	0.754699
HSPA1A	1.708	1.17 - 2.5	0.00582249	0.022467	HSPA1A	0.947	0.71 - 1.26	0.708935	0.868403	HSPA1A	1.477	0.92 - 2.38	0.108656	0.419744	HSPA1A	3.776	1.84 - 7.77	0.000306785	0.00589027
HSPA5	1.903	0.89 - 4.09	0.0989218	0.206445	HSPA5	0.77	0.51 - 1.16	0.213917	0.44101	HSPA5	2.06	0.94 - 4.52	0.0717938	0.344089	HSPA5	5.683	0.67 - 48	0.110513	0.275826
HSPA9	0.864	0.54 - 1.39	0.543924	0.687062	HSPA9	1.055	0.83 - 1.33	0.654	0.838904	HSPA9	1.146	0.71 - 1.85	0.574971	0.810498	HSPA9	0.078	0.02 - 0.29	0.000157468	0.00377923
HSPB1.pS82	1.122	0.88 - 1.44	0.358013	0.520746	HSPB1.pS82	0.847	0.74 - 0.97	0.0178955	0.0881009	HSPB1.pS82	1.295	1.03 - 1.62	0.0244343	0.242425	HSPB1.pS82	0.889	0.4 - 1.97	0.772185	0.910592
HSPD1	1.679	1.26 - 2.23	0.000373802	0.0027083	HSPD1	1.226	1.04 - 1.44	0.0140989	0.0741643	HSPD1	1.282	0.93 - 1.77	0.128723	0.429695	HSPD1	0.542	0.17 - 1.77	0.310057	0.533911
IGF1R.pT1135.T1136	1.942	0.72 - 5.27	0.192839	0.332064	IGF1R.pT1135.T1136	0.877	0.54 - 1.43	0.599579	0.807854	IGF1R.pT1135.T1136	1.398	0.5 - 3.93	0.524757	0.780186	IGF1R.pT1135.T1136	28.055	0.93 - 843.3	0.0548274	0.190432
IGFBP2	0.768	0.42 - 1.4	0.390731	0.557772	IGFBP2	0.551	0.39 - 0.77	0.000465329	0.00850887	IGFBP2	1.14	0.62 - 2.08	0.669618	0.845168	IGFBP2	1.623	0.28 - 9.38	0.588397	0.771141
IGFR1	1.16	0.62 - 2.16	0.639819	0.764226	IGFR1	0.637	0.43 - 0.94	0.0228527	0.104328	IGFR1	1.638	0.88 - 3.06	0.122808	0.427016	IGFR1	7.411	1.37 - 40.21	0.0202731	0.0940563
INPPL1	1.993	0.74 - 5.33	0.169707	0.303115	INPPL1	0.946	0.61 - 1.46	0.799846	0.907361	INPPL1	4.412	1.52 - 12.77	0.00619193	0.175689	INPPL1	1.42	0.06 - 31.32	0.824012	0.936156
ITGA2	2.389	0.93 - 6.15	0.0709859	0.161293	ITGA2	0.755	0.46 - 1.24	0.267682	0.501622	ITGA2	2.36	0.96 - 5.78	0.0602338	0.316846	ITGA2	40.723	5.15 - 321.73	0.000439812	0.00767672
ITGAL	0.999	0.74 - 1.34	0.995364	0.995364	ITGAL	0.762	0.65 - 0.89	0.000728793	0.0116607	ITGAL	1.221	0.91 - 1.63	0.175758	0.502715	ITGAL	1.059	0.45 - 2.49	0.895099	0.973706
ITGB1	0.83	0.31 - 2.19	0.707236	0.80827	ITGB1	0.927	0.56 - 1.52	0.764424	0.892215	ITGB1	1.23	0.45 - 3.33	0.683794	0.849498	ITGB1	0.975	0.1 - 9.44	0.982589	0.990326
JAG1	0.63	0.31 - 1.28	0.199563	0.342108	JAG1	0.659	0.46 - 0.94	0.0230935	0.104328	JAG1	0.899	0.44 - 1.86	0.773737	0.8986	JAG1	2.96	0.47 - 18.55	0.246393	0.466084
JAK2	0.605	0.43 - 0.86	0.00468454	0.018545	JAK2	0.892	0.73 - 1.09	0.271789	0.502138	JAK2	0.658	0.45 - 0.97	0.0343306	0.261557	JAK2	0.481	0.2 - 1.15	0.099514	0.266502
JMJD6	0.773	0.34 - 1.76	0.538378	0.68292	JMJD6	0.714	0.45 - 1.12	0.144562	0.346949	JMJD6	1.065	0.52 - 2.2	0.865143	0.941119	JMJD6	3.297	0.48 - 22.42	0.222601	0.436295
JUN.pS73	0.997	0.64 - 1.55	0.989952	0.995364	JUN.pS73	0.984	0.77 - 1.26	0.898722	0.950714	JUN.pS73	1.186	0.75 - 1.87	0.464206	0.744517	JUN.pS73	2.039	0.39 - 10.6	0.39709	0.622377
JUNB	1.658	0.87 - 3.17	0.125539	0.251079	JUNB	1.11	0.82 - 1.51	0.506695	0.725591	JUNB	1.078	0.64 - 1.8	0.774574	0.8986	JUNB	1.055	0.21 - 5.32	0.948382	0.980153
KAT2A	1.278	0.73 - 2.25	0.393568	0.559742	KAT2A	1.568	1.16 - 2.11	0.0031048	0.0259183	KAT2A	0.665	0.41 - 1.08	0.0996265	0.405104	KAT2A	0.243	0.05 - 1.19	0.0814339	0.244302
KDR	2.502	1.2 - 5.23	0.0147763	0.0461309	KDR	0.53	0.33 - 0.84	0.00710389	0.0457943	KDR	2.559	1.11 - 5.9	0.0273065	0.248743	KDR	30.873	2.59 - 368.52	0.0067065	0.0451807
KDR.pY117.5	0.738	0.3 - 1.81	0.507921	0.665662	KDR.pY117.5	1.244	0.82 - 1.88	0.301674	0.53523	KDR.pY117.5	0.578	0.25 - 1.35	0.205977	0.523809	KDR.pY117.5	1.098	0.11 - 10.55	0.935397	0.980153
KEAP1	0.983	0.56 - 1.72	0.951839	0.974683	KEAP1	1.121	0.84 - 1.49	0.430178	0.666082	KEAP1	1.322	0.84 - 2.08	0.229867	0.551681	KEAP1	1.311	0.34 - 5.11	0.696798	0.858763
KIT	1.173	0.88 - 1.57	0.284045	0.438045	KIT	0.847	0.72 - 1	0.0469598	0.170119	KIT	1.202	0.92 - 1.58	0.186066	0.509918	KIT	1.094	0.51 - 2.35	0.817278	0.934032
KMD1A	1.145	0.45 - 2.91	0.776515	0.860642	KMD1A	0.972	0.61 - 1.56	0.905517	0.954009	KMD1A	3.42	1.22 - 9.56	0.0190587	0.215252	KMD1A	0.312	0.07 - 1.31	0.110937	0.275826
KMT2A	0.468	0.21 - 1.04	0.0624031	0.146115	KMT2A	1.1	0.72 - 1.68	0.6592	0.838904	KMT2A	0.598	0.28 - 1.26	0.176575	0.502715	KMT2A	0.583	0.06 - 5.38	0.634299	0.801219
KMT2D	0.834	0.53 - 1.32	0.440112	0.605746	KMT2D	1.247	0.94 - 1.65	0.119328	0.311715	KMT2D	0.882	0.56 - 1.38	0.582652	0.813594	KMT2D	0.395	0.18 - 0.85	0.0169341	0.0859911
LATS1	3.003	1.26 - 7.14	0.0128888	0.0412442	LATS1	1.119	0.71 - 1.75	0.623686	0.82919	LATS1	1.476	0.63 - 3.46	0.371258	0.693174	LATS1	3.494	0.25 - 49.55	0.355207	0.577964
LCK	0.734	0.52 - 1.03	0.075268	0.167069	LCK	0.832	0.69 - 1.01	0.0570662	0.192223	LCK	0.738	0.54 - 1	0.0500113	0.285989	LCK	0.467	0.25 - 0.87	0.0167995	0.0859911
LDHA	1.821	1.3 - 2.55	0.000464265	0.00330144	LDHA	1.104	0.88 - 1.38	0.390855	0.627984	LDHA	1.332	0.82 - 2.16	0.247026	0.557988	LDHA	0.456	0.09 - 2.2	0.327704	0.551922
LEF1	0.693	0.56 - 0.86	0.00064701	0.00400729	LEF1	0.924	0.81 - 1.05	0.241223	0.470202	LEF1	0.971	0.78 - 1.21	0.796073	0.904414	LEF1	0.346	0.21 - 0.57	2.6965e-05	0.00129432
LGALS3	0.569	0.36 - 0.89	0.0140356	0.0441776	LGALS3	0.653	0.52 - 0.82	0.000199263	0.00478231	LGALS3	0.812	0.52 - 1.28	0.366177	0.690243	LGALS3	1.67	0.63 - 4.4	0.299889	0.526013
LMNB1	0.599	0.4 - 0.89	0.0121254	0.0401392	LMNB1	1.12	0.88 - 1.43	0.366041	0.605862	LMNB1	0.675	0.46 - 1	0.0494201	0.285989	LMNB1	0.489	0.19 - 1.28	0.14559	0.323093
LRP6.pS1490	2.281	0.81 - 6.44	0.119798	0.2434	LRP6.pS1490	0.99	0.58 - 1.7	0.971909	0.97569	LRP6.pS1490	3.664	1.27 - 10.54	0.0160296	0.197062	LRP6.pS1490	4.281	0.35 - 52.09	0.254069	0.473604
LYN	0.555	0.39 - 0.8	0.00135983	0.0070564	LYN	0.941	0.76 - 1.17	0.581969	0.795288	LYN	0.58	0.4 - 0.84	0.00362603	0.174049	LYN	0.297	0.14 - 0.65	0.00218768	0.0210018
MAP2K1	1.64	0.96 - 2.79	0.0679749	0.156302	MAP2K1	0.917	0.71 - 1.18	0.503639	0.724335	MAP2K1	0.587	0.36 - 0.96	0.0330966	0.261557	MAP2K1	4.98	0.79 - 31.28	0.0868001	0.251121
MAP2K1.2.pS217.221	0.959	0.63 - 1.47	0.848226	0.904775	MAP2K1.2.pS217.221	1.224	0.99 - 1.52	0.0672147	0.21155	MAP2K1.2.pS217.221	0.976	0.65 - 1.46	0.906947	0.954801	MAP2K1.2.pS217.221	0.104	0.01 - 0.73	0.0229961	0.101687
MAP2K1.MAP2K2	2.356	1.17 - 4.73	0.016001	0.0481087	MAP2K1.MAP2K2	1.161	0.79 - 1.7	0.446024	0.67697	MAP2K1.MAP2K2	1.016	0.5 - 2.06	0.965556	0.968568	MAP2K1.MAP2K2	1.726	0.27 - 10.91	0.561929	0.759791
MAP2K2	3.771	1.82 - 7.83	0.000372448	0.0027083	MAP2K2	1.441	0.95 - 2.19	0.0869852	0.248375	MAP2K2	1.054	0.48 - 2.3	0.894827	0.954801	MAP2K2	11.502	1.04 - 127.19	0.0463663	0.174555
MAPK1	1.11	0.65 - 1.89	0.703	0.805827	MAPK1	1.231	0.93 - 1.62	0.140424	0.343458	MAPK1	1.352	0.8 - 2.3	0.265332	0.572403	MAPK1	0.233	0.05 - 1.06	0.06019	0.19925
MAPK1.3.pT202.Y204	0.795	0.63 - 1	0.0482212	0.115012	MAPK1.3.pT202.Y204	1.064	0.94 - 1.2	0.307064	0.535966	MAPK1.3.pT202.Y204	0.941	0.75 - 1.19	0.606239	0.825497	MAPK1.3.pT202.Y204	0.311	0.17 - 0.56	0.000112019	0.00307252
MAPK14	1.41	0.91 - 2.19	0.12396	0.25053	MAPK14	0.739	0.59 - 0.93	0.0104264	0.0597572	MAPK14	1.761	1.16 - 2.67	0.00752141	0.180514	MAPK14	1.379	0.28 - 6.76	0.692269	0.858763
MAPK14.pT180.Y182	0.633	0.42 - 0.95	0.025507	0.0680187	MAPK14.pT180.Y182	0.68	0.56 - 0.83	0.000111187	0.0030497	MAPK14.pT180.Y182	1.214	0.8 - 1.85	0.366692	0.690243	MAPK14.pT180.Y182	0.143	0.03 - 0.67	0.013495	0.0709874
MAPK8.MAPK10	0.783	0.38 - 1.62	0.509116	0.665662	MAPK8.MAPK10	0.723	0.49 - 1.06	0.0928762	0.256579	MAPK8.MAPK10	1.886	0.9 - 3.94	0.0913498	0.385476	MAPK8.MAPK10	1.82	0.26 - 12.66	0.545016	0.748277
MAPK8.pT183.p185	1.124	0.93 - 1.36	0.236661	0.383596	MAPK8.pT183.p185	0.976	0.88 - 1.08	0.644826	0.836531	MAPK8.pT183.p185	1.035	0.86 - 1.25	0.725895	0.868361	MAPK8.pT183.p185	0.627	0.37 - 1.06	0.0828239	0.246516
MAPK9	0.933	0.58 - 1.51	0.775235	0.860642	MAPK9	1.048	0.81 - 1.35	0.718244	0.872803	MAPK9	1.074	0.67 - 1.72	0.76789	0.89626	MAPK9	0.334	0.15 - 0.75	0.0076538	0.0481813
MCL1	3.377	2.13 - 5.35	2.25e-07	1.08e-05	MCL1	1.512	1.16 - 1.97	0.002123	0.0194103	MCL1	1.472	0.84 - 2.58	0.176736	0.502715	MCL1	3.362	0.5 - 22.66	0.212911	0.425822
MDM2	0.51	0.25 - 1.03	0.0596353	0.140491	MDM2	0.824	0.58 - 1.16	0.268622	0.501622	MDM2	0.765	0.38 - 1.55	0.457782	0.744517	MDM2	3.489	0.4 - 30.05	0.255429	0.47384
MDM2.pS166	0.406	0.18 - 0.94	0.0358103	0.0887172	MDM2.pS166	0.736	0.48 - 1.12	0.154319	0.365792	MDM2.pS166	1.222	0.53 - 2.83	0.639769	0.832784	MDM2.pS166	0.074	0.01 - 0.65	0.0190964	0.0916628
MDM4	0.509	0.25 - 1.04	0.0656641	0.151898	MDM4	0.963	0.68 - 1.36	0.832999	0.919293	MDM4	0.322	0.16 - 0.63	0.000993889	0.0771657	MDM4	0.084	0.01 - 1.22	0.0699228	0.225619
MEF2C	0.269	0.15 - 0.47	3.602e-06	8.52028e-05	MEF2C	0.84	0.62 - 1.14	0.261086	0.493877	MEF2C	0.563	0.32 - 1	0.0516268	0.287314	MEF2C	0.021	0 - 0.19	0.000631523	0.00846589
MEN1	0.327	0.15 - 0.7	0.00417573	0.0168788	MEN1	1.24	0.82 - 1.87	0.306639	0.535966	MEN1	0.402	0.19 - 0.83	0.0143235	0.197062	MEN1	0.085	0.01 - 0.99	0.0490737	0.181195
MET.pY1234.Y1235	0.47	0.18 - 1.21	0.116769	0.239782	MET.pY1234.Y1235	0.81	0.5 - 1.3	0.386352	0.626058	MET.pY1234.Y1235	0.339	0.13 - 0.87	0.0239476	0.242425	MET.pY1234.Y1235	2.45	0.22 - 27.05	0.464546	0.686099
MMP2	0.49	0.19 - 1.26	0.139549	0.270362	MMP2	1.061	0.66 - 1.69	0.803392	0.907361	MMP2	0.725	0.3 - 1.76	0.475934	0.745953	MMP2	1.181	0.06 - 23.61	0.913199	0.975909
MNK1	4.873	2.82 - 8.43	1.5e-08	3.072e-06	MNK1	1.114	0.81 - 1.52	0.499882	0.724335	MNK1	1.94	1.02 - 3.7	0.0446278	0.285618	MNK1	5.003	0.57 - 43.66	0.145209	0.323093
MSH2	2.539	0.85 - 7.55	0.0935937	0.198563	MSH2	1.459	0.83 - 2.56	0.187485	0.416151	MSH2	2.518	0.81 - 7.86	0.111529	0.419744	MSH2	1.062	0.04 - 25.64	0.970349	0.984591
MSH6	0.816	0.38 - 1.77	0.607107	0.742449	MSH6	0.907	0.62 - 1.33	0.616167	0.824418	MSH6	0.857	0.38 - 1.92	0.708172	0.860564	MSH6	0.024	0 - 0.13	1.6201e-05	0.00123335
MSI2	1.137	0.75 - 1.73	0.549347	0.689377	MSI2	1.449	1.16 - 1.81	0.00123051	0.0143186	MSI2	0.921	0.64 - 1.33	0.656968	0.841642	MSI2	0.56	0.26 - 1.22	0.144008	0.323093
MTOR.1	0.784	0.46 - 1.34	0.377041	0.542261	MTOR.1	0.956	0.72 - 1.27	0.760312	0.891032	MTOR.1	1.086	0.64 - 1.84	0.761154	0.892121	MTOR.1	0.262	0.1 - 0.67	0.0054442	0.0402033
MTOR.pS2448	0.618	0.33 - 1.16	0.136238	0.266916	MTOR.pS2448	0.862	0.61 - 1.21	0.388875	0.627429	MTOR.pS2448	0.754	0.39 - 1.45	0.395943	0.697173	MTOR.pS2448	0.822	0.11 - 6.43	0.851643	0.956231
MUC1	1.555	1.09 - 2.22	0.0149339	0.046247	MUC1	0.951	0.69 - 1.32	0.76109	0.891032	MUC1	1.841	0.89 - 3.8	0.0991711	0.405104	MUC1	93.46	5.69 - 1536.24	0.00148953	0.0154589
MYC	1.038	0.64 - 1.69	0.880787	0.92673	MYC	1.089	0.84 - 1.42	0.521661	0.73918	MYC	1.126	0.71 - 1.78	0.610415	0.825497	MYC	1.151	0.43 - 3.06	0.777797	0.910592
MYH11	0.594	0.26 - 1.37	0.223128	0.375337	MYH11	0.669	0.42 - 1.05	0.0824701	0.239913	MYH11	1.358	0.64 - 2.89	0.428831	0.71277	MYH11	0.047	0 - 0.68	0.0249138	0.105131
MYH9.pS1943	1.415	0.76 - 2.64	0.275259	0.427934	MYH9.pS1943	0.786	0.53 - 1.16	0.22131	0.444083	MYH9.pS1943	1.346	0.75 - 2.41	0.318494	0.627966	MYH9.pS1943	1.193	0.22 - 6.57	0.839056	0.948729
NCL	1.06	0.46 - 2.42	0.890461	0.931709	NCL	1.378	0.9 - 2.11	0.137985	0.342243	NCL	0.98	0.46 - 2.07	0.958291	0.968568	NCL	0.204	0.03 - 1.35	0.0990662	0.266502
NCSTN	4.762	2.18 - 10.39	8.8686e-05	0.00100163	NCSTN	1.248	0.77 - 2.01	0.363438	0.604157	NCSTN	7.469	2.46 - 22.7	0.000392134	0.0682044	NCSTN	3328.925	58.28 - 190151.94	8.5071e-05	0.00296975
NDRG1.pT346	1.063	0.53 - 2.14	0.864872	0.914906	NDRG1.pT346	0.767	0.54 - 1.09	0.143781	0.346949	NDRG1.pT346	0.856	0.43 - 1.71	0.660961	0.843219	NDRG1.pT346	2.508	0.28 - 22.76	0.413959	0.643564
NDUFB4	1.252	0.71 - 2.2	0.434792	0.600757	NDUFB4	1.154	0.85 - 1.56	0.357302	0.599144	NDUFB4	1.245	0.74 - 2.1	0.410219	0.703232	NDUFB4	0.747	0.28 - 1.97	0.55572	0.756726
NF2	0.73	0.57 - 0.93	0.00959365	0.033761	NF2	1.043	0.86 - 1.26	0.660498	0.838904	NF2	0.812	0.62 - 1.07	0.138722	0.436632	NF2	0.553	0.22 - 1.42	0.218055	0.431613
NFE2L2	0.267	0.11 - 0.65	0.0038314	0.01582	NFE2L2	0.907	0.6 - 1.36	0.637694	0.831325	NFE2L2	0.262	0.1 - 0.67	0.00530689	0.175689	NFE2L2	0.684	0.07 - 6.39	0.738855	0.883863
NLN	0.95	0.64 - 1.41	0.801884	0.872304	NLN	1.599	1.29 - 1.99	2.3623e-05	0.0011339	NLN	1.009	0.68 - 1.5	0.965298	0.968568	NLN	0.371	0.11 - 1.26	0.111268	0.275826
NOL3	0.815	0.47 - 1.43	0.475773	0.638611	NOL3	0.971	0.73 - 1.29	0.837063	0.919293	NOL3	0.778	0.43 - 1.41	0.409069	0.703232	NOL3	0.187	0.03 - 1.05	0.0567611	0.19461
NOTCH1	1.003	0.59 - 1.71	0.990394	0.995364	NOTCH1	1.053	0.8 - 1.39	0.716534	0.872803	NOTCH1	0.897	0.49 - 1.63	0.721857	0.868361	NOTCH1	0.774	0.13 - 4.49	0.775392	0.910592
NOTCH1_cleaved	2.256	1.68 - 3.04	8.5e-08	6.528e-06	NOTCH1_cleaved	1.059	0.84 - 1.34	0.635899	0.831325	NOTCH1_cleaved	1.396	0.8 - 2.42	0.23508	0.557226	NOTCH1_cleaved	8.976	2.4 - 33.62	0.00112615	0.0123554
NOTCH2	1.287	0.86 - 1.93	0.223834	0.375337	NOTCH2	1.021	0.81 - 1.28	0.861863	0.936156	NOTCH2	1.086	0.76 - 1.55	0.651358	0.839334	NOTCH2	0.453	0.19 - 1.09	0.0775435	0.236323
NOTCH3	0.387	0.25 - 0.61	4.5714e-05	0.000570017	NOTCH3	0.681	0.54 - 0.86	0.00104925	0.0130956	NOTCH3	0.631	0.41 - 0.98	0.0421334	0.283244	NOTCH3	1.121	0.28 - 4.47	0.87166	0.960629
NPM1_C	1.249	0.79 - 1.98	0.34391	0.505983	NPM1_C	1.34	1.06 - 1.69	0.0128383	0.0694355	NPM1_C	1.358	0.87 - 2.12	0.178872	0.505052	NPM1_C	0.302	0.09 - 1.04	0.0583902	0.196683
NRAS	0.796	0.53 - 1.2	0.273995	0.427699	NRAS	0.73	0.59 - 0.9	0.00396354	0.03044	NRAS	0.98	0.65 - 1.49	0.924759	0.954801	NRAS	1.612	0.64 - 4.05	0.309949	0.533911
NUMB	0.26	0.12 - 0.56	0.000642805	0.00400729	NUMB	0.773	0.51 - 1.16	0.217843	0.442602	NUMB	0.746	0.32 - 1.73	0.49419	0.753545	NUMB	0.004	0 - 0.04	9.54e-07	0.000366336
PAK1	1.979	1.4 - 2.79	0.000100107	0.00106781	PAK1	1.303	1.08 - 1.58	0.00630171	0.0424537	PAK1	1.193	0.86 - 1.66	0.291559	0.601928	PAK1	3.666	1.31 - 10.24	0.0131425	0.0700932
PAK4	0.896	0.4 - 2.02	0.790458	0.86973	PAK4	1.092	0.69 - 1.72	0.705232	0.867978	PAK4	1.418	0.68 - 2.96	0.352379	0.676567	PAK4	1.297	0.04 - 39.13	0.881253	0.964221
PARK7	2.848	1.09 - 7.47	0.0334309	0.0850164	PARK7	1.252	0.75 - 2.08	0.386395	0.626058	PARK7	0.401	0.14 - 1.13	0.0836018	0.369001	PARK7	14.779	0.67 - 324.2	0.087388	0.251121
PARP	0.583	0.35 - 0.96	0.0341268	0.0856516	PARP	1.387	1.05 - 1.83	0.0216535	0.101855	PARP	0.533	0.34 - 0.84	0.00673211	0.175689	PARP	0.018	0 - 0.11	1.1047e-05	0.00123335
PARP_cleaved	1.111	0.79 - 1.55	0.537893	0.68292	PARP_cleaved	1.334	1.16 - 1.54	6.6606e-05	0.00213139	PARP_cleaved	0.724	0.51 - 1.03	0.0743734	0.344089	PARP_cleaved	0.392	0.13 - 1.22	0.10595	0.275336
PCNA	0.417	0.26 - 0.67	0.000285081	0.0022341	PCNA	0.595	0.44 - 0.8	0.000719189	0.0116607	PCNA	0.599	0.38 - 0.95	0.0280039	0.248743	PCNA	0.2	0.03 - 1.36	0.0999384	0.266502
PDCD1	2.123	1.2 - 3.76	0.0099023	0.0341214	PDCD1	0.894	0.65 - 1.23	0.495245	0.723096	PDCD1	1.431	0.79 - 2.61	0.242021	0.557459	PDCD1	3.187	0.68 - 14.85	0.139857	0.323093
PDCD4	0.907	0.62 - 1.32	0.611528	0.742559	PDCD4	1.36	1.1 - 1.69	0.00491818	0.0356336	PDCD4	0.758	0.53 - 1.09	0.137376	0.43597	PDCD4	0.327	0.1 - 1.05	0.0600564	0.19925
PDGFRB	8.746	3.92 - 19.53	1.22e-07	7.808e-06	PDGFRB	0.971	0.56 - 1.69	0.918228	0.958151	PDGFRB	1.893	0.68 - 5.24	0.219233	0.53282	PDGFRB	102.703	8.32 - 1267.73	0.000303486	0.00589027
PDK1	0.738	0.4 - 1.37	0.33331	0.494173	PDK1	1.136	0.82 - 1.57	0.441915	0.676078	PDK1	0.766	0.44 - 1.35	0.356055	0.680225	PDK1	1.115	0.12 - 9.99	0.922539	0.975909
PDK1.S241	1.23	0.69 - 2.19	0.480823	0.641098	PDK1.S241	1.047	0.77 - 1.42	0.768827	0.894635	PDK1.S241	0.867	0.51 - 1.47	0.598292	0.817595	PDK1.S241	0.742	0.08 - 7.03	0.794622	0.924651
PECAM1	1.059	0.45 - 2.47	0.894	0.93287	PECAM1	0.391	0.25 - 0.62	5.6567e-05	0.00209992	PECAM1	1.22	0.52 - 2.85	0.646934	0.83644	PECAM1	3.677	0.32 - 42.82	0.298532	0.526013
PIK3CA	0.906	0.57 - 1.45	0.681919	0.788688	PIK3CA	0.996	0.77 - 1.28	0.973149	0.97569	PIK3CA	1.176	0.6 - 2.31	0.637907	0.832784	PIK3CA	6.716	0.52 - 86.13	0.143438	0.323093
PIK3CB	0.737	0.44 - 1.22	0.238713	0.383596	PIK3CB	0.796	0.61 - 1.04	0.0950713	0.260767	PIK3CB	1.02	0.63 - 1.66	0.93767	0.960174	PIK3CB	0.599	0.13 - 2.78	0.512874	0.726729
PIM1	0.733	0.49 - 1.1	0.130283	0.257228	PIM1	0.696	0.55 - 0.87	0.00188054	0.0176128	PIM1	0.858	0.54 - 1.35	0.508507	0.765752	PIM1	0.606	0.14 - 2.64	0.503917	0.720672
PIM2	3.259	2.03 - 5.22	9.13e-07	2.50423e-05	PIM2	1.792	1.31 - 2.46	0.000303084	0.00646579	PIM2	2.202	1.16 - 4.16	0.0151833	0.197062	PIM2	22.004	1.96 - 246.62	0.0121735	0.0667801
PKM	1.755	1.23 - 2.5	0.00187808	0.00892752	PKM	1.069	0.88 - 1.31	0.510181	0.725591	PKM	1.272	0.88 - 1.83	0.196461	0.514259	PKM	0.938	0.29 - 3.02	0.915127	0.975909
PLK1	0.925	0.4 - 2.12	0.854451	0.90889	PLK1	0.578	0.36 - 0.93	0.0244085	0.10651	PLK1	2.63	0.94 - 7.37	0.0657666	0.335847	PLK1	26.304	0.63 - 1103.1	0.0862975	0.251121
PPARA	0.282	0.12 - 0.66	0.00344538	0.0147003	PPARA	0.403	0.26 - 0.63	6.0154e-05	0.00209992	PPARA	0.964	0.43 - 2.15	0.928275	0.95565	PPARA	1.494	0.19 - 11.52	0.700033	0.858763
PPARG	0.927	0.69 - 1.24	0.612642	0.742559	PPARG	0.821	0.7 - 0.96	0.0162204	0.0808914	PPARG	0.954	0.72 - 1.27	0.748543	0.887162	PPARG	1.454	0.68 - 3.1	0.33271	0.557906
PREX1	1.245	0.59 - 2.65	0.569291	0.709766	PREX1	0.948	0.65 - 1.39	0.785982	0.907361	PREX1	0.872	0.49 - 1.55	0.638303	0.832784	PREX1	0.893	0.04 - 20.84	0.943827	0.980153
PRKAA1.2	1.749	1.04 - 2.94	0.0345364	0.0861167	PRKAA1.2	1.177	0.92 - 1.51	0.195635	0.424429	PRKAA1.2	1.12	0.74 - 1.7	0.595758	0.817039	PRKAA1.2	0.957	0.33 - 2.77	0.935474	0.980153
PRKAA1.2.pT172	0.816	0.61 - 1.09	0.165213	0.302103	PRKAA1.2.pT172	1.065	0.91 - 1.25	0.444941	0.67697	PRKAA1.2.pT172	0.918	0.69 - 1.21	0.547998	0.788131	PRKAA1.2.pT172	0.429	0.24 - 0.78	0.00575775	0.0417165
PRKAA2.pS345	0.836	0.52 - 1.34	0.457548	0.625261	PRKAA2.pS345	1.007	0.79 - 1.28	0.955869	0.971597	PRKAA2.pS345	0.986	0.59 - 1.65	0.956541	0.968568	PRKAA2.pS345	0.743	0.16 - 3.44	0.704454	0.858763
PRKAR1A	1.229	0.72 - 2.09	0.446661	0.612563	PRKAR1A	0.923	0.69 - 1.23	0.590489	0.802598	PRKAR1A	1.368	0.82 - 2.27	0.226726	0.547566	PRKAR1A	8.129	1.23 - 53.59	0.0294349	0.120245
PRKCA	1.573	0.95 - 2.6	0.0771927	0.169383	PRKCA	1.205	0.91 - 1.59	0.193331	0.421813	PRKCA	1.049	0.64 - 1.73	0.852475	0.93281	PRKCA	3.521	0.98 - 12.63	0.0534557	0.190432
PRKCA.pS657	1.11	0.77 - 1.59	0.57185	0.710648	PRKCA.pS657	0.923	0.76 - 1.12	0.42227	0.661844	PRKCA.pS657	1.034	0.73 - 1.46	0.850479	0.93281	PRKCA.pS657	1.955	0.66 - 5.75	0.223828	0.436295
PRKCB.pS660	0.471	0.25 - 0.9	0.023157	0.0630658	PRKCB.pS660	0.889	0.63 - 1.25	0.502235	0.724335	PRKCB.pS660	0.611	0.33 - 1.15	0.124736	0.427666	PRKCB.pS660	0.461	0.06 - 3.27	0.438202	0.660933
PRKCD.pS664	0.832	0.42 - 1.64	0.595717	0.73319	PRKCD.pS664	0.948	0.68 - 1.33	0.755887	0.89037	PRKCD.pS664	0.756	0.38 - 1.51	0.428056	0.71277	PRKCD.pS664	2.804	0.59 - 13.35	0.195465	0.399248
PSMB9	1.388	0.73 - 2.62	0.31313	0.469695	PSMB9	1.586	1.15 - 2.18	0.00437641	0.0329518	PSMB9	1.048	0.53 - 2.06	0.892766	0.954801	PSMB9	0.503	0.09 - 2.8	0.432096	0.65809
PTEN	1.03	0.61 - 1.75	0.911819	0.94632	PTEN	1.291	0.99 - 1.68	0.055619	0.189006	PTEN	0.928	0.59 - 1.46	0.745266	0.886013	PTEN	0.5	0.13 - 1.96	0.319123	0.542226
PTGS2	0.635	0.38 - 1.05	0.0761373	0.168027	PTGS2	0.819	0.6 - 1.12	0.209066	0.436312	PTGS2	0.726	0.44 - 1.2	0.210456	0.526699	PTGS2	0.264	0.04 - 1.61	0.148113	0.325002
PTK2	0.955	0.64 - 1.43	0.824887	0.892	PTK2	0.702	0.56 - 0.88	0.00172201	0.0176128	PTK2	1.022	0.7 - 1.5	0.912374	0.954801	PTK2	1.193	0.35 - 4.02	0.775657	0.910592
PTK2.pY397	1.646	0.82 - 3.31	0.161463	0.296659	PTK2.pY397	0.918	0.62 - 1.35	0.664132	0.838904	PTK2.pY397	1.117	0.6 - 2.06	0.722976	0.868361	PTK2.pY397	3.251	0.53 - 19.76	0.2004	0.407161
PTPN11	0.876	0.41 - 1.87	0.73317	0.828051	PTPN11	1.167	0.8 - 1.69	0.415724	0.654253	PTPN11	1.105	0.47 - 2.59	0.817775	0.920896	PTPN11	8.851	0.52 - 150.19	0.131199	0.311307
PTPN11.pY542	0.831	0.37 - 1.85	0.648704	0.771215	PTPN11.pY542	1.059	0.7 - 1.61	0.788367	0.907361	PTPN11.pY542	1.739	0.81 - 3.73	0.155311	0.477114	PTPN11.pY542	4.168	0.35 - 49.14	0.256812	0.474115
PXN	1.229	0.91 - 1.65	0.17209	0.305937	PXN	0.857	0.72 - 1.01	0.0697421	0.212547	PXN	1.18	0.88 - 1.58	0.264515	0.572403	PXN	1.901	0.83 - 4.38	0.131333	0.311307
RAB11A.11B	0.896	0.33 - 2.44	0.829282	0.892	RAB11A.11B	0.497	0.27 - 0.9	0.0211327	0.101437	RAB11A.11B	1.881	0.83 - 4.26	0.130188	0.429695	RAB11A.11B	9.242	0.61 - 140.82	0.109544	0.275826
RAB25	0.503	0.2 - 1.29	0.152068	0.283467	RAB25	1.021	0.62 - 1.67	0.93492	0.963685	RAB25	0.704	0.3 - 1.67	0.427054	0.71277	RAB25	0.803	0.06 - 10.08	0.864736	0.960629
RAD50	0.919	0.48 - 1.78	0.801526	0.872304	RAD50	1.593	1.13 - 2.26	0.00859485	0.0523876	RAD50	0.55	0.28 - 1.09	0.0863744	0.370075	RAD50	0.383	0.05 - 2.89	0.352283	0.576102
RAD51	4.248	1.28 - 14.06	0.0178687	0.0515907	RAD51	0.705	0.39 - 1.29	0.255009	0.484769	RAD51	4.241	1.11 - 16.16	0.0342787	0.261557	RAD51	22.75	0.32 - 1632.7	0.151847	0.331302
RAF1	1.277	0.6 - 2.73	0.527453	0.681959	RAF1	0.732	0.49 - 1.1	0.132182	0.333934	RAF1	1.194	0.59 - 2.42	0.622179	0.832328	RAF1	2.202	0.15 - 31.49	0.560865	0.759791
RB1	1.222	0.83 - 1.79	0.30402	0.459621	RB1	1.244	1.01 - 1.53	0.0389242	0.147989	RB1	0.786	0.57 - 1.09	0.143452	0.447851	RB1	0.98	0.32 - 3	0.971771	0.984591
RELA	1.397	0.86 - 2.27	0.176958	0.308872	RELA	1.058	0.82 - 1.36	0.657506	0.838904	RELA	0.857	0.58 - 1.26	0.429958	0.71277	RELA	0.651	0.22 - 1.9	0.433586	0.65809
RELA.pS536	0.998	0.68 - 1.46	0.99285	0.995364	RELA.pS536	0.878	0.72 - 1.07	0.202476	0.432223	RELA.pS536	0.739	0.53 - 1.03	0.0738309	0.344089	RELA.pS536	0.372	0.15 - 0.94	0.0366991	0.145283
RHEB	1.679	0.84 - 3.35	0.141587	0.270495	RHEB	0.841	0.58 - 1.21	0.351819	0.592537	RHEB	0.851	0.41 - 1.77	0.666019	0.844063	RHEB	3.701	0.49 - 28.05	0.205361	0.415046
RICTOR	0.68	0.24 - 1.9	0.461967	0.629061	RICTOR	0.684	0.41 - 1.14	0.146554	0.349545	RICTOR	0.761	0.28 - 2.06	0.589978	0.814111	RICTOR	0.924	0.03 - 29.47	0.964105	0.983703
RICTOR.pT1135	1.214	0.6 - 2.46	0.590667	0.731665	RICTOR.pT1135	1.015	0.71 - 1.45	0.936079	0.963685	RICTOR.pT1135	1.332	0.68 - 2.61	0.403053	0.697173	RICTOR.pT1135	6.434	0.54 - 76.64	0.140867	0.323093
RIPK1	5.521	2.05 - 14.89	0.000741313	0.00431309	RIPK1	1.808	1.03 - 3.16	0.0378185	0.14669	RIPK1	2.301	0.89 - 5.95	0.0854989	0.370075	RIPK1	10.4	0.71 - 153.17	0.0879339	0.251121
RPA2	0.516	0.33 - 0.8	0.00280225	0.0128103	RPA2	1.184	0.92 - 1.52	0.184902	0.415218	RPA2	0.757	0.5 - 1.15	0.195995	0.514259	RPA2	0.088	0.03 - 0.27	2.2483e-05	0.00123335
RPA2.pS4.8	0.746	0.46 - 1.2	0.230368	0.379663	RPA2.pS4.8	1.037	0.79 - 1.37	0.794924	0.907361	RPA2.pS4.8	0.745	0.47 - 1.18	0.212041	0.526699	RPA2.pS4.8	0.288	0.08 - 1.02	0.0537227	0.190432
RPS6	2.277	1.23 - 4.22	0.00890981	0.0316793	RPS6	1.185	0.87 - 1.61	0.282382	0.50825	RPS6	0.903	0.55 - 1.47	0.680957	0.849498	RPS6	0.925	0.19 - 4.47	0.922499	0.975909
RPS6.p235.236	1.093	0.72 - 1.65	0.673449	0.784947	RPS6.p235.236	0.962	0.77 - 1.2	0.727218	0.875397	RPS6.p235.236	0.895	0.58 - 1.37	0.610547	0.825497	RPS6.p235.236	2.02	0.5 - 8.19	0.324944	0.549684
RPS6.p240.244	1.725	1.12 - 2.66	0.0135495	0.0430002	RPS6.p240.244	1.01	0.8 - 1.27	0.930284	0.963685	RPS6.p240.244	1.219	0.82 - 1.81	0.328166	0.642938	RPS6.p240.244	2.165	0.91 - 5.14	0.0798894	0.241555
RPS6KA1.2.3	2.094	1.1 - 4	0.0253052	0.0679524	RPS6KA1.2.3	0.814	0.57 - 1.16	0.249974	0.479951	RPS6KA1.2.3	1.353	0.68 - 2.68	0.384892	0.696264	RPS6KA1.2.3	4.646	0.48 - 44.72	0.183726	0.381357
RPS6KA1.pT573	1.167	0.66 - 2.06	0.595268	0.73319	RPS6KA1.pT573	1.201	0.89 - 1.62	0.22892	0.450797	RPS6KA1.pT573	1.242	0.73 - 2.11	0.422747	0.71277	RPS6KA1.pT573	0.592	0.08 - 4.52	0.613178	0.778964
RPS6KB1	1.689	0.68 - 4.21	0.261421	0.409737	RPS6KB1	1.377	0.84 - 2.26	0.206429	0.436312	RPS6KB1	0.788	0.33 - 1.88	0.591503	0.814111	RPS6KB1	0.479	0.03 - 7.15	0.593213	0.774809
RPS6KB1.pT389	0.164	0.07 - 0.4	5.6891e-05	0.000682692	RPS6KB1.pT389	0.457	0.29 - 0.73	0.0010572	0.0130956	RPS6KB1.pT389	0.397	0.16 - 0.99	0.047134	0.285989	RPS6KB1.pT389	0.261	0.01 - 5	0.372893	0.599125
RPTOR	0.835	0.36 - 1.93	0.674564	0.784947	RPTOR	0.986	0.64 - 1.53	0.948748	0.971518	RPTOR	1.185	0.49 - 2.88	0.70769	0.860564	RPTOR	0.095	0.01 - 1.52	0.0960595	0.263477
S100A4	1.031	0.76 - 1.39	0.843487	0.904746	S100A4	0.86	0.73 - 1.01	0.0599885	0.198584	S100A4	1.215	0.91 - 1.62	0.1869	0.509918	S100A4	1.379	0.6 - 3.16	0.446783	0.670174
SCD	0.778	0.3 - 2	0.601927	0.738466	SCD	1.337	0.8 - 2.24	0.271991	0.502138	SCD	1.817	0.73 - 4.49	0.195907	0.514259	SCD	2.974	0.13 - 67.37	0.493651	0.714563
SDHA	1.23	0.8 - 1.9	0.351945	0.513866	SDHA	1.497	1.19 - 1.89	0.000618691	0.010799	SDHA	0.991	0.67 - 1.46	0.965277	0.968568	SDHA	0.71	0.24 - 2.12	0.539364	0.745021
SETD1A	0.51	0.24 - 1.07	0.074225	0.165712	SETD1A	0.966	0.64 - 1.46	0.870332	0.936156	SETD1A	0.466	0.24 - 0.92	0.0268793	0.248743	SETD1A	0.044	0 - 0.4	0.0053757	0.0402033
SETD1B	1.687	0.87 - 3.29	0.124688	0.250682	SETD1B	1.332	0.94 - 1.88	0.105618	0.285615	SETD1B	0.854	0.52 - 1.4	0.530167	0.783015	SETD1B	0.584	0.09 - 3.83	0.575186	0.761299
SF3B1	0.273	0.16 - 0.48	5.013e-06	9.62496e-05	SF3B1	1.093	0.73 - 1.64	0.669529	0.842948	SF3B1	0.436	0.19 - 1	0.0492439	0.285989	SF3B1	0.017	0 - 0.19	0.000866671	0.0104165
SF3B1.pT313	0.611	0.31 - 1.19	0.147595	0.277825	SF3B1.pT313	1.019	0.71 - 1.46	0.917343	0.958151	SF3B1.pT313	0.677	0.35 - 1.3	0.243724	0.557459	SF3B1.pT313	0.907	0.15 - 5.36	0.913996	0.975909
SGK1	0.984	0.4 - 2.43	0.971261	0.989295	SGK1	0.854	0.53 - 1.36	0.509497	0.725591	SGK1	0.779	0.33 - 1.82	0.565054	0.804596	SGK1	2.272	0.13 - 40.24	0.575636	0.761299
SGK3	0.535	0.35 - 0.81	0.00342157	0.0147003	SGK3	0.561	0.45 - 0.7	6.54e-07	0.000109152	SGK3	0.927	0.58 - 1.49	0.755583	0.892121	SGK3	0.1	0.01 - 0.68	0.0186806	0.0908019
SHC1.pY317	1.713	0.57 - 5.13	0.335884	0.496075	SHC1.pY317	0.896	0.5 - 1.6	0.7101	0.868403	SHC1.pY317	1.082	0.31 - 3.83	0.90264	0.954801	SHC1.pY317	5.758	0.34 - 97.75	0.225645	0.437614
SIRT1	0.614	0.32 - 1.17	0.140814	0.270362	SIRT1	1.112	0.77 - 1.61	0.574783	0.788274	SIRT1	0.702	0.4 - 1.23	0.218692	0.53282	SIRT1	0.327	0.04 - 2.71	0.299992	0.526013
SMAD1	1.219	0.65 - 2.29	0.536278	0.68292	SMAD1	1.22	0.89 - 1.67	0.214763	0.44101	SMAD1	0.996	0.57 - 1.74	0.988409	0.988409	SMAD1	1.726	0.22 - 13.27	0.599933	0.775671
SMAD2	1.495	1.04 - 2.14	0.0285634	0.0751256	SMAD2	1.137	0.9 - 1.44	0.279711	0.50825	SMAD2	1.264	0.74 - 2.15	0.388937	0.696264	SMAD2	2.504	0.85 - 7.36	0.0949832	0.263477
SMAD2.p245.250.255	3.139	1.53 - 6.42	0.00174632	0.00848845	SMAD2.p245.250.255	1.388	0.95 - 2.03	0.0923421	0.256579	SMAD2.p245.250.255	2.301	1.09 - 4.87	0.0291495	0.248743	SMAD2.p245.250.255	9.099	1.15 - 71.82	0.0361833	0.144733
SMAD2.p465.467	1.471	0.65 - 3.32	0.351724	0.513866	SMAD2.p465.467	0.715	0.47 - 1.1	0.124486	0.320822	SMAD2.p465.467	1.786	0.79 - 4.02	0.1619	0.481936	SMAD2.p465.467	2.061	0.34 - 12.55	0.432379	0.65809
SMAD3	0.78	0.4 - 1.54	0.474664	0.638611	SMAD3	1.085	0.75 - 1.56	0.659917	0.838904	SMAD3	0.724	0.34 - 1.54	0.399659	0.697173	SMAD3	10.456	0.99 - 110.86	0.0513679	0.18786
SMAD4	0.845	0.4 - 1.77	0.654903	0.776181	SMAD4	1.038	0.74 - 1.46	0.831182	0.919293	SMAD4	1.037	0.48 - 2.23	0.924963	0.954801	SMAD4	1.65	0.34 - 8.07	0.536796	0.74415
SMAD5	0.72	0.53 - 0.97	0.0318265	0.0825768	SMAD5	0.869	0.75 - 1.01	0.0657145	0.21155	SMAD5	0.767	0.56 - 1.05	0.102331	0.405104	SMAD5	1.031	0.45 - 2.38	0.942913	0.980153
SOCS2	0.519	0.19 - 1.46	0.212707	0.359821	SOCS2	0.709	0.41 - 1.21	0.208139	0.436312	SOCS2	1.131	0.45 - 2.86	0.795469	0.904414	SOCS2	1.201	0.1 - 13.89	0.883337	0.964221
SOD1	2.102	1.48 - 2.98	3.263e-05	0.000501197	SOD1	1.493	1.24 - 1.8	3.1844e-05	0.00135868	SOD1	1.227	0.87 - 1.73	0.242377	0.557459	SOD1	1.675	0.57 - 4.91	0.34729	0.574825
SOD2	0.96	0.52 - 1.78	0.897266	0.93374	SOD2	0.718	0.52 - 0.99	0.0443836	0.165469	SOD2	1.088	0.61 - 1.95	0.778576	0.899163	SOD2	1.953	0.28 - 13.48	0.496845	0.714563
SOX2	2.09	0.78 - 5.57	0.140678	0.270362	SOX2	1.163	0.69 - 1.96	0.57284	0.788274	SOX2	1.655	0.65 - 4.19	0.287922	0.597633	SOX2	8.538	0.65 - 112.25	0.102772	0.27217
SPARC	1.14	0.41 - 3.17	0.801662	0.872304	SPARC	0.575	0.33 - 1.01	0.0532808	0.184323	SPARC	2.127	0.82 - 5.55	0.12277	0.427016	SPARC	52.101	1.95 - 1391.86	0.0183507	0.0903419
SPI1	0.313	0.17 - 0.57	0.000152708	0.00143024	SPI1	0.649	0.47 - 0.89	0.00715536	0.0457943	SPI1	1.015	0.59 - 1.73	0.957501	0.968568	SPI1	0.045	0.01 - 0.26	0.000594217	0.00846589
SPP1	0.674	0.38 - 1.18	0.167826	0.30256	SPP1	0.817	0.61 - 1.09	0.17427	0.398331	SPP1	1.074	0.54 - 2.12	0.835821	0.927616	SPP1	0.205	0.04 - 1.14	0.0705059	0.225619
SQSTM1	1.071	0.53 - 2.15	0.847519	0.904775	SQSTM1	1.027	0.71 - 1.48	0.884492	0.942085	SQSTM1	0.872	0.44 - 1.71	0.690719	0.849498	SQSTM1	1.334	0.2 - 8.97	0.766994	0.910592
SRC.1	0.896	0.65 - 1.23	0.499781	0.661476	SRC.1	0.692	0.58 - 0.82	1.8716e-05	0.00109188	SRC.1	1.047	0.76 - 1.45	0.779743	0.899163	SRC.1	1.403	0.5 - 3.97	0.523833	0.734493
SRC.pY527	1.126	0.86 - 1.48	0.397555	0.563325	SRC.pY527	0.774	0.67 - 0.9	0.000872527	0.0128008	SRC.pY527	0.967	0.71 - 1.32	0.832948	0.927108	SRC.pY527	3.399	1.21 - 9.53	0.0199269	0.0940563
SRSF1	0.281	0.15 - 0.54	0.000138886	0.00136749	SRSF1	0.6	0.43 - 0.84	0.00337376	0.0275644	SRSF1	1.107	0.52 - 2.36	0.791926	0.904414	SRSF1	0.323	0.03 - 3.23	0.336165	0.55882
SSBP2	1.445	1.12 - 1.86	0.00423124	0.016925	SSBP2	1.14	0.99 - 1.31	0.0619963	0.203475	SSBP2	1.018	0.8 - 1.3	0.889411	0.954801	SSBP2	2.081	0.94 - 4.62	0.0720791	0.226858
STAT1	1.716	1.26 - 2.34	0.000642912	0.00400729	STAT1	1.278	1.07 - 1.52	0.00562209	0.0392524	STAT1	1.136	0.83 - 1.55	0.418125	0.712606	STAT1	1.087	0.4 - 2.97	0.87027	0.960629
STAT3	2.073	1.23 - 3.48	0.00592043	0.0225094	STAT3	1.092	0.82 - 1.45	0.548215	0.75998	STAT3	1.164	0.68 - 1.98	0.576214	0.810498	STAT3	3.082	0.39 - 24.09	0.283288	0.505571
STAT3.pS727	0.695	0.3 - 1.64	0.405803	0.572898	STAT3.pS727	0.647	0.42 - 1	0.0512173	0.178795	STAT3.pS727	0.589	0.26 - 1.34	0.205003	0.523809	STAT3.pS727	0.071	0 - 2.52	0.146401	0.323093
STAT3.pY705	0.582	0.28 - 1.23	0.154182	0.284889	STAT3.pY705	0.568	0.38 - 0.84	0.00448251	0.0331016	STAT3.pY705	0.705	0.33 - 1.5	0.364305	0.690243	STAT3.pY705	2.368	0.28 - 19.75	0.425616	0.656372
STAT5A	1.085	0.65 - 1.81	0.753621	0.84617	STAT5A	0.805	0.63 - 1.04	0.0922688	0.256579	STAT5A	0.844	0.52 - 1.36	0.488014	0.753545	STAT5A	0.3	0.07 - 1.32	0.111336	0.275826
STK11	7.424	3.35 - 16.45	7.81e-07	2.30695e-05	STK11	1.364	0.87 - 2.13	0.172469	0.396576	STK11	3.719	1.48 - 9.34	0.00519865	0.175689	STK11	26.181	1.56 - 438.3	0.0231479	0.101687
STK4	0.64	0.34 - 1.21	0.169713	0.303115	STK4	1.034	0.75 - 1.43	0.838773	0.919293	STK4	0.333	0.18 - 0.62	0.000532847	0.0682044	STK4	0.891	0.11 - 7.16	0.913491	0.975909
STMN1	1.749	1.33 - 2.3	6.1448e-05	0.000715031	STMN1	1.021	0.87 - 1.2	0.797415	0.907361	STMN1	1.473	1.08 - 2	0.0132229	0.197062	STMN1	0.936	0.32 - 2.74	0.904104	0.975909
SUZ12	0.831	0.49 - 1.42	0.497134	0.660552	SUZ12	1.041	0.77 - 1.4	0.791203	0.907361	SUZ12	0.665	0.4 - 1.12	0.122385	0.427016	SUZ12	1.072	0.19 - 5.91	0.936457	0.980153
SYK	0.925	0.65 - 1.32	0.669909	0.784296	SYK	1.238	1.01 - 1.52	0.0386751	0.147989	SYK	0.644	0.43 - 0.97	0.034738	0.261557	SYK	2.006	0.58 - 6.91	0.270092	0.489223
TAPBP	0.751	0.4 - 1.41	0.372658	0.537973	TAPBP	0.831	0.59 - 1.16	0.276973	0.50825	TAPBP	0.777	0.44 - 1.39	0.393773	0.697173	TAPBP	0.783	0.1 - 6	0.814148	0.934032
TAZ	0.42	0.26 - 0.67	0.000266682	0.00213346	TAZ	0.78	0.63 - 0.97	0.0262945	0.113132	TAZ	0.438	0.27 - 0.72	0.00100476	0.0771657	TAZ	0.537	0.13 - 2.15	0.378918	0.601258
TFRC	1.452	1.25 - 1.69	1.515e-06	3.8784e-05	TFRC	0.869	0.77 - 0.98	0.0234321	0.104627	TFRC	1.235	1.04 - 1.46	0.0154442	0.197062	TFRC	1.823	1.39 - 2.38	1.1355e-05	0.00123335
TGM2	1.598	1.19 - 2.15	0.00188315	0.00892752	TGM2	0.993	0.84 - 1.18	0.939121	0.964231	TGM2	1.288	0.87 - 1.91	0.204858	0.523809	TGM2	3.28	1.66 - 6.47	0.000614807	0.00846589
TIGAR	0.849	0.39 - 1.86	0.68394	0.788688	TIGAR	1.043	0.69 - 1.57	0.838408	0.919293	TIGAR	0.951	0.43 - 2.1	0.900934	0.954801	TIGAR	0.115	0.01 - 2.05	0.141259	0.323093
TNFRSF4	0.993	0.37 - 2.63	0.988506	0.995364	TNFRSF4	0.604	0.35 - 1.05	0.0747368	0.222764	TNFRSF4	2.694	0.99 - 7.34	0.0527302	0.287945	TNFRSF4	8.692	1.07 - 70.47	0.0428487	0.16291
TNK1	0.814	0.41 - 1.61	0.55607	0.69554	TNK1	0.84	0.58 - 1.21	0.344936	0.584282	TNK1	0.697	0.35 - 1.4	0.311918	0.62251	TNK1	1.408	0.14 - 14.62	0.774314	0.910592
TP53.1	0.741	0.42 - 1.29	0.292214	0.447052	TP53.1	0.74	0.56 - 0.99	0.039384	0.148269	TP53.1	0.929	0.53 - 1.62	0.7959	0.904414	TP53.1	5.693	0.74 - 43.55	0.0938317	0.263003
TP53BP1	0.801	0.51 - 1.24	0.322909	0.482478	TP53BP1	1.322	1.02 - 1.71	0.0334785	0.136763	TP53BP1	0.839	0.55 - 1.29	0.419398	0.712606	TP53BP1	0.251	0.11 - 0.56	0.000661398	0.00846589
TRAP1	1.695	1.28 - 2.25	0.000261702	0.00213346	TRAP1	1.164	0.98 - 1.38	0.0768542	0.225283	TRAP1	1.301	0.9 - 1.88	0.159479	0.481936	TRAP1	0.616	0.29 - 1.31	0.207308	0.416787
TSC1	2.195	1.05 - 4.58	0.0360716	0.0887915	TSC1	0.651	0.43 - 0.98	0.0375766	0.14669	TSC1	2.287	1.05 - 4.98	0.0370961	0.263794	TSC1	7.188	0.44 - 117.53	0.16651	0.35522
TSC2	0.788	0.44 - 1.4	0.416087	0.581009	TSC2	0.772	0.56 - 1.07	0.115428	0.303592	TSC2	0.669	0.39 - 1.16	0.153029	0.473895	TSC2	0.281	0.04 - 1.81	0.181974	0.381357
TSC2.pT1462	1.274	0.58 - 2.81	0.547945	0.689377	TSC2.pT1462	1.012	0.68 - 1.52	0.952159	0.971597	TSC2.pT1462	1.591	0.73 - 3.47	0.242253	0.557459	TSC2.pT1462	1.069	0.11 - 10.29	0.953926	0.980153
TUBA1A_Detyro	0.391	0.22 - 0.7	0.00140339	0.00718533	TUBA1A_Detyro	0.56	0.42 - 0.75	9.4032e-05	0.00277756	TUBA1A_Detyro	0.675	0.38 - 1.21	0.188563	0.509918	TUBA1A_Detyro	2.418	0.52 - 11.31	0.262146	0.477081
TUBA4A	0.473	0.3 - 0.75	0.00133137	0.00700336	TUBA4A	0.792	0.61 - 1.04	0.0890411	0.25141	TUBA4A	0.916	0.52 - 1.62	0.76202	0.892121	TUBA4A	0.954	0.2 - 4.59	0.953592	0.980153
TYRO3	0.719	0.25 - 2.06	0.538775	0.68292	TYRO3	1.093	0.64 - 1.87	0.748148	0.883965	TYRO3	1.055	0.42 - 2.67	0.909693	0.954801	TYRO3	3.673	0.11 - 125.01	0.469682	0.691026
UGT1A	0.751	0.34 - 1.65	0.477296	0.638611	UGT1A	0.969	0.66 - 1.42	0.873868	0.936739	UGT1A	1.521	0.74 - 3.13	0.254355	0.565219	UGT1A	0.93	0.08 - 11.33	0.954628	0.980153
ULK1.pS757	1.471	0.68 - 3.19	0.32953	0.490464	ULK1.pS757	1.077	0.71 - 1.63	0.724062	0.875397	ULK1.pS757	1.318	0.65 - 2.68	0.446106	0.732071	ULK1.pS757	1.584	0.31 - 7.96	0.576922	0.761299
VASP	2.302	1.52 - 3.5	9.232e-05	0.00101288	VASP	0.896	0.67 - 1.2	0.462045	0.695786	VASP	1.484	0.96 - 2.29	0.0761734	0.347105	VASP	16.689	3.92 - 71.06	0.00014019	0.00358886
VCP	0.42	0.2 - 0.86	0.0180934	0.0518496	VCP	1.296	0.87 - 1.93	0.202604	0.432223	VCP	0.413	0.21 - 0.83	0.0125828	0.197062	VCP	0.094	0.02 - 0.43	0.00246079	0.0218882
VHL	1.761	0.66 - 4.67	0.255409	0.403028	VHL	0.42	0.25 - 0.72	0.00156453	0.0171651	VHL	4.356	1.3 - 14.57	0.016935	0.197062	VHL	11.625	0.69 - 196.75	0.0891931	0.251839
VIM	1.027	0.61 - 1.72	0.918069	0.949734	VIM	1.048	0.8 - 1.38	0.737708	0.880186	VIM	1.44	0.86 - 2.42	0.167054	0.489685	VIM	1.345	0.28 - 6.53	0.713139	0.863866
VTCN1	5.046	1.7 - 14.98	0.00355299	0.0148299	VTCN1	1.517	0.84 - 2.73	0.164937	0.386195	VTCN1	1.901	0.63 - 5.74	0.254643	0.565219	VTCN1	12.273	0.69 - 219.31	0.0882848	0.251121
WDR5	0.815	0.46 - 1.43	0.476738	0.638611	WDR5	1.308	0.91 - 1.87	0.141706	0.3444	WDR5	0.847	0.51 - 1.41	0.522498	0.780186	WDR5	0.431	0.13 - 1.48	0.180703	0.381262
WEE1	0.733	0.48 - 1.11	0.142666	0.271008	WEE1	1.121	0.9 - 1.39	0.303855	0.53523	WEE1	1.03	0.68 - 1.56	0.887651	0.954801	WEE1	0.403	0.12 - 1.33	0.134981	0.317993
WEE1.pS642	0.666	0.41 - 1.08	0.0981829	0.206023	WEE1.pS642	1.021	0.8 - 1.31	0.866451	0.936156	WEE1.pS642	1.178	0.77 - 1.8	0.45096	0.736887	WEE1.pS642	0.47	0.13 - 1.76	0.262133	0.477081
WTAP	0.265	0.09 - 0.79	0.016885	0.0498758	WTAP	1.294	0.73 - 2.28	0.374178	0.614035	WTAP	1.402	0.56 - 3.52	0.47114	0.744517	WTAP	0.142	0.01 - 1.67	0.120797	0.293582
XIAP	0.506	0.16 - 1.56	0.235974	0.383596	XIAP	1.158	0.64 - 2.08	0.624052	0.82919	XIAP	1.055	0.38 - 2.94	0.918814	0.954801	XIAP	1.632	0.06 - 45.37	0.772917	0.910592
XPA	0.891	0.51 - 1.56	0.687326	0.790219	XPA	1.248	0.92 - 1.7	0.160274	0.377579	XPA	0.831	0.5 - 1.38	0.473839	0.745713	XPA	0.952	0.15 - 5.91	0.957851	0.980839
XPF	0.747	0.49 - 1.14	0.175925	0.308472	XPF	0.801	0.63 - 1.02	0.0676466	0.21155	XPF	0.751	0.51 - 1.12	0.157786	0.480871	XPF	0.314	0.07 - 1.37	0.123359	0.296061
XPO1	0.539	0.32 - 0.92	0.0223538	0.0613132	XPO1	0.774	0.59 - 1.02	0.067411	0.21155	XPO1	0.618	0.37 - 1.04	0.0689798	0.339593	XPO1	1.527	0.23 - 10.23	0.662843	0.831802
XRCC1	0.754	0.24 - 2.35	0.625552	0.753015	XRCC1	1.027	0.56 - 1.87	0.931892	0.963685	XRCC1	1.074	0.37 - 3.16	0.897136	0.954801	XRCC1	0.289	0.01 - 9.91	0.491423	0.714563
YAP	2.492	0.79 - 7.86	0.119319	0.2434	YAP	0.536	0.3 - 0.95	0.0313056	0.129262	YAP	4.346	1.31 - 14.43	0.0164291	0.197062	YAP	785.424	22.04 - 27987.79	0.000255742	0.00545583
YAP1.pS127	1.903	1.25 - 2.91	0.00292503	0.0132142	YAP1.pS127	0.869	0.61 - 1.24	0.43622	0.670034	YAP1.pS127	1.417	0.91 - 2.2	0.120499	0.427016	YAP1.pS127	9.19	2.16 - 39.1	0.00267902	0.0218882
YBX1.pS102	1.385	0.76 - 2.54	0.292131	0.447052	YBX1.pS102	1.122	0.81 - 1.55	0.489773	0.717836	YBX1.pS102	1.135	0.6 - 2.15	0.69748	0.852969	YBX1.pS102	0.723	0.05 - 10.79	0.813805	0.934032
YWHAE	0.671	0.38 - 1.19	0.174828	0.308472	YWHAE	0.908	0.66 - 1.25	0.552124	0.762645	YWHAE	0.869	0.45 - 1.66	0.671292	0.845168	YWHAE	0.988	0.16 - 5.98	0.989428	0.992011
ZAP70	1.786	1.37 - 2.32	1.5497e-05	0.000258733	ZAP70	1.412	1.23 - 1.63	1.449e-06	0.000111283	ZAP70	1.128	0.9 - 1.42	0.302431	0.617731	ZAP70	1.998	0.94 - 4.25	0.0718639	0.226858
