# Supplementary material for: Proteomic profiling based classification of CLL provides prognostication for modern therapy and identifies novel therapeutic targets
Source: Blood Cancer J. 2022 Mar 17;12(3):43. doi: 10.1038/s41408-022-00623-7 (PMC8931092; doi:10.1038/s41408-022-00623-7)
Supplement: Supplementary file 5 — Supplementary Table 4 - Table of Differential Expression Results for Signatures and CD19 controls [file 41408_2022_623_MOESM5_ESM.xlsx]

## Sheet: Sheet1
	vs CD19																		vs Signature Group A															vs Signature Group B												vs Signature Group C
Protein	A-CD19	A p.adj.	FDR.pval	B-CD19	B p.adj.	FDR.pval	C-CD19	C p.adj.	FDR.pval	D-CD19	D p.adj.	FDR.pval	E-CD19	E p.adj.	FDR.pval	F-CD19	F p.adj.	FDR.pval	A-B	A-B p.adj.	FDR.pval	A-C	A-C p.adj.	FDR.pval	A-D	A-D p.adj.	FDR.pval	A-E	A-E p.adj.	FDR.pval	A-F	A-F p.adj.	FDR.pval	B-C	B-Cp.adj.	FDR.pval	B-D	B-D p.adj.	FDR.pval	B-E	B-E p.adj.	FDR.pval	B-F	B-F p.adj.	FDR.pval	C-D	C-D p.adj.	FDR.pval	C-E
ABL1	0.351793	0.0600399	0.15428	0.0325337	0.999969	1	-0.138049	0.898596	1	0.0758257	0.995242	1	-0.123858	0.937474	1	0.025479	0.999991	1	0.319073	3.58782e-07	1.0517e-06	0.491154	0	0	0.276153	2.29646e-07	7.41044e-07	0.476554	0	0	0.326331	0	0	0.172081	0.00121752	0.00244778	-0.0429201	0.968097	1	0.157481	0.00414668	0.00717264	0.00725818	0.999998	1	-0.215001	0	0	-0.0146004
ACACA	0.21121	0.991036	1	-0.0641882	0.99999	1	0.296689	0.937422	1	0.22928	0.9834	1	0.340199	0.884377	1	0.30136	0.932777	1	0.275212	0.382943	0.512369	-0.0841662	0.985859	1	-0.0178846	0.999999	1	-0.128086	0.889798	1	-0.0901324	0.979937	1	-0.359378	0.00850466	0.0150497	-0.293097	0.113711	0.219422	-0.403298	0.00152222	0.00275723	-0.365344	0.00700037	0.0168009	0.0662816	0.974684	1	-0.0439203
ACACA.pS79	0.465346	0.314641	0.605612	0.475535	0.282646	0.508867	0.448876	0.302083	0.678899	0.490324	0.215052	0.624797	0.309294	0.73863	1	0.484869	0.214899	0.561574	-0.010375	1	1	0.0177829	0.999989	1	-0.0247917	0.999948	1	0.156956	0.406501	0.555503	-0.0195056	0.999981	1	0.0281579	0.999787	1	-0.0144168	0.999997	1	0.167331	0.278193	0.377477	-0.00913068	1	1	-0.0425746	0.987543	1	0.139173
ACTB	-0.51112	0.0306948	0.0808094	-0.955353	1.31908e-07	7.48187e-07	-0.919007	1.20337e-07	6.11802e-07	-0.656218	0.000728345	0.00325624	-0.540612	0.0101343	0.0363625	-0.913905	1.4743e-07	8.13875e-07	0.444047	1.18718e-07	3.67643e-07	0.409199	0	0	0.145284	0.268556	0.392112	0.0303947	0.99871	1	0.402802	0	0	-0.0348471	0.996666	1	-0.298763	4.03729e-05	0.000153497	-0.413652	0	0	-0.0412445	0.991684	1	-0.263916	5.47598e-09	2.62847e-08	-0.378805
AIFM1	-1.14414	0	0	-0.962848	0	0	-0.759068	1.00063e-07	4.65466e-07	-0.903088	0	0	-1.00898	0	0	-0.848117	0	0	-0.181481	0.0538622	0.0869038	-0.383762	0	0	-0.240868	0.000123972	0.00029386	-0.134261	0.0876322	0.13735	-0.296009	4.94638e-08	1.24144e-07	-0.202281	0.000417831	0.000891372	-0.0593876	0.908337	1	0.0472195	0.952559	1	-0.114528	0.190975	0.336396	0.142893	0.000774737	0.00193181	0.249501
AKR1C3	-0.982144	0	0	-0.846741	0	0	-1.3657	0	0	-1.03232	0	0	-1.21861	0	0	-1.03195	0	0	-0.135589	0.225992	0.317879	0.384864	0	0	0.0503574	0.94991	1	0.237371	5.29467e-06	1.4733e-05	0.0498267	0.933058	1	0.520453	0	0	0.185947	0.00210151	0.00593367	0.37296	0	0	0.185416	0.000610203	0.00162721	-0.334506	0	0	-0.147493
AKT1	-0.368532	0.0261547	0.0699127	-0.191696	0.643829	0.95666	-0.535758	3.33744e-05	0.000136276	-0.173611	0.715554	1	-0.463017	0.000641491	0.00261748	-0.191735	0.596692	1	-0.177022	0.0171485	0.0296623	0.168539	0.00154703	0.00291206	-0.194735	0.000461076	0.00101755	0.0953884	0.265317	0.373193	-0.176779	0.000709708	0.00127349	0.345561	0	0	-0.0177131	0.99968	1	0.27241	0	0	0.000242894	1	1	-0.363274	0	0	-0.0731502
AKT1.2.3.pS473	-0.445432	0.0461919	0.115968	-0.528499	0.00722328	0.0200152	-0.85954	4.50228e-08	2.10817e-07	-0.746585	5.87832e-06	2.84229e-05	-0.887851	7.98984e-09	3.23474e-08	-0.749836	3.83862e-06	1.83502e-05	0.0828806	0.891819	1	0.415421	0	0	0.301339	7.33119e-06	1.98252e-05	0.443322	0	0	0.304421	6.86779e-07	1.62792e-06	0.33254	5.44935e-10	1.70126e-09	0.218458	0.00242771	0.00675537	0.360441	0	0	0.221541	0.000535671	0.00143845	-0.114082	0.0471913	0.083509	0.0279008
AKT1.2.3.pT308	2.8141	0	0	0.947505	0.0138508	0.0403924	-0.285974	0.939438	1	0.503213	0.518687	1	0.346992	0.857818	1	0.0169797	1	1	1.86641	0	0	3.10139	0	0	2.31107	0	0	2.46801	0	0	2.79714	0	0	1.23498	0	0	0.444663	0.000767675	0.00233958	0.601602	2.71261e-08	8.13784e-08	0.930728	0	0	-0.790314	0	0	-0.633376
AKT1.AKT2.AKT3	0.258825	0.770675	1	-0.781092	0.000229793	0.00091719	0.0894812	0.998453	1	0.130109	0.988673	1	0.322575	0.478928	1	-0.0658931	0.999733	1	1.03973	0	0	0.170656	0.119586	0.182952	0.128901	0.519229	0.687531	-0.0628476	0.95958	1	0.324735	1.51408e-05	3.19455e-05	-0.869074	0	0	-0.910829	0	0	-1.10258	0	0	-0.714995	0	0	-0.0417548	0.970392	1	-0.233504
AKT1S1.pT246	0.139802	0.558423	0.922342	0.125094	0.678791	1	0.0283023	0.999769	1	0.0101284	1	1	-0.0160373	0.999992	1	-0.00491694	1	1	0.0145221	0.999667	1	0.112813	0.0016635	0.00311601	0.12986	0.000536419	0.00117037	0.156743	9.4484e-07	2.85594e-06	0.144737	1.07825e-05	2.28755e-05	0.0982904	0.0067455	0.0121041	0.115338	0.00217979	0.00610977	0.142221	4.90624e-06	1.18224e-05	0.130215	5.32413e-05	0.000160982	0.0170471	0.979653	1	0.0439302
AKT2	-0.528026	0.000718421	0.00257188	-0.537468	0.000478842	0.00177487	-0.423572	0.00918624	0.0278145	-0.563339	0.000105622	0.000484917	-0.529155	0.000290515	0.00122305	-0.588107	3.13645e-05	0.000139981	0.00925524	0.999999	1	-0.103141	0.285382	0.402627	0.0354984	0.991995	1	0.00203222	1	1	0.0600983	0.855262	1	-0.112397	0.154443	0.22636	0.0262431	0.998174	1	-0.00722303	0.999998	1	0.0508431	0.916343	1	0.13864	0.000484588	0.00124055	0.105174
AKT3	-0.111314	0.913961	1	-0.160736	0.642074	0.951824	-0.248623	0.105092	0.244646	-0.132485	0.795974	1	-0.278054	0.0442494	0.127571	-0.0828266	0.973739	1	0.0492359	0.928434	1	0.138622	0.00201033	0.00374741	0.0213569	0.997869	1	0.167643	5.00796e-05	0.000122488	-0.0284702	0.984956	1	0.0893858	0.122711	0.184788	-0.0278789	0.98901	1	0.118407	0.00919214	0.0148936	-0.0777061	0.25927	0.44053	-0.117265	6.52062e-05	0.000188265	0.029021
ANXA1	1.39471	0.00115519	0.00449537	-0.185474	0.998237	1	-1.09956	0.015552	0.0490016	0.344678	0.946216	1	0.548974	0.638709	1	-1.04976	0.0253232	0.0809559	1.58	0	0	2.49558	0	0	1.05022	0	0	0.846637	0	0	2.44449	0	0	0.915587	0	0	-0.52978	0.00117537	0.00347187	-0.733358	3.02932e-08	9.0175e-08	0.864491	0	0	-1.44537	0	0	-1.64895
ANXA7	-0.649197	0.000134388	0.00052482	-0.527931	0.00419189	0.0130803	-0.413811	0.0405044	0.107038	-0.42223	0.037459	0.127295	-0.329233	0.194807	0.500671	-0.378761	0.0827744	0.229946	-0.121453	0.519616	0.669572	-0.234074	0.000177067	0.000363602	-0.226782	0.00119943	0.002463	-0.319061	1.98576e-08	6.74806e-08	-0.270419	6.2922e-06	1.37284e-05	-0.112621	0.275602	0.376623	-0.105329	0.457386	0.728781	-0.197608	0.00159451	0.0028746	-0.148966	0.0495069	0.100586	0.00729247	0.999995	1	-0.0849869
ARAF	-0.388891	0.0495273	0.123889	-0.244873	0.49908	0.792943	-0.345803	0.0861493	0.209916	-0.233292	0.52235	1	-0.372821	0.0473868	0.140777	-0.106947	0.97916	1	-0.144204	0.208551	0.296606	-0.0417762	0.977033	1	-0.155414	0.0436235	0.0715873	-0.0151677	0.999917	1	-0.281927	1.36196e-07	3.33117e-07	0.102428	0.288185	0.391035	-0.0112097	0.999989	1	0.129036	0.0745278	0.108816	-0.137723	0.0471686	0.0968596	-0.113638	0.0142335	0.028616	0.0266085
ARID1A	-0.5923	0.0543474	0.134256	-1.30235	0	0	-0.383385	0.425487	0.824814	-0.228901	0.904815	1	-0.24235	0.871773	1	-0.256058	0.840144	1	0.709866	0	0	-0.207603	0.0756638	0.12056	-0.363213	0.0001196	0.000285256	-0.349047	4.96927e-05	0.000122321	-0.336225	0.000131744	0.00025422	-0.917469	0	0	-1.07308	0	0	-1.05891	0	0	-1.04609	0	0	-0.15561	0.0451734	0.0803082	-0.141444
ASH2L	0.338585	0.808522	1	-0.298355	0.882826	1	0.833429	0.00672499	0.0249752	0.632738	0.10326	0.332509	0.628022	0.0998567	0.309159	0.681421	0.05458	0.173317	0.636754	4.18957e-07	1.20962e-06	-0.493532	8.75932e-07	2.11546e-06	-0.293968	0.0365301	0.0604636	-0.288534	0.0199983	0.0345917	-0.342819	0.00251995	0.00410026	-1.13029	0	0	-0.930722	0	0	-0.925288	0	0	-0.979573	0	0	0.199564	0.0253187	0.04837	0.204998
ASNS	0.475212	0.595951	0.935012	-1.01096	0.00431946	0.0137518	0.265637	0.951059	1	0.108668	0.999635	1	0.146508	0.997847	1	0.065034	0.999981	1	1.48599	0	0	0.210887	0.352746	0.4855	0.366729	0.0126858	0.0228701	0.329606	0.0170662	0.0297882	0.410195	0.000956729	0.00164011	-1.2751	0	0	-1.11926	0	0	-1.15638	0	0	-1.07579	0	0	0.155842	0.291852	0.429391	0.11872
ASS1	-1.57184	0	0	-1.61722	0	0	-1.71573	0	0	-1.57437	0	0	-1.75202	0	0	-1.60315	0	0	0.0451949	0.952299	1	0.145197	0.000974109	0.00187143	0.00271539	1	1	0.181084	7.8636e-06	2.09696e-05	0.0313216	0.975595	1	0.100002	0.0549787	0.0872389	-0.0424795	0.913172	1	0.135889	0.0013468	0.00248641	-0.0138733	0.999658	1	-0.142481	3.58053e-07	1.30945e-06	0.0358871
ATF3	-1.42339	0	0	-1.31418	0	0	-1.43849	0	0	-1.24953	0	0	-1.50155	0	0	-1.26327	0	0	-0.109399	0.487139	0.634107	0.0164037	0.999835	1	-0.173677	0.00841281	0.0154991	0.0790588	0.593681	0.772792	-0.160108	0.00936649	0.0143869	0.125803	0.0672028	0.10533	-0.0642782	0.830147	1	0.188458	0.000383573	0.000751489	-0.0507093	0.912995	1	-0.190081	1.13256e-07	4.53024e-07	0.0626551
ATG3	0.586208	2.15599e-06	1.34573e-05	0.0855559	0.986147	1	-0.13924	0.834875	1	0.102577	0.959693	1	0.0587558	0.997736	1	-0.0915987	0.975671	1	0.500465	0	0	0.72676	0	0	0.483816	0	0	0.528355	0	0	0.677824	0	0	0.226294	1.05041e-07	2.96588e-07	-0.0166492	0.999677	1	0.0278893	0.990559	1	0.177358	9.11318e-05	0.000261154	-0.242943	0	0	-0.198405
ATG4B	0.525984	0.212001	0.449373	-1.11537	1.10563e-05	5.20938e-05	0.233052	0.927887	1	-0.090969	0.99955	1	0.318567	0.741173	1	-0.179861	0.979521	1	1.64117	0	0	0.294244	0.00556888	0.0100397	0.617138	0	0	0.20832	0.131176	0.200683	0.705861	0	0	-1.34692	0	0	-1.02403	0	0	-1.43285	0	0	-0.935306	0	0	0.322894	4.19962e-07	1.4932e-06	-0.0859239
ATG7	0.699903	1.46911e-06	9.20162e-06	0.523364	0.000937328	0.00391473	0.219239	0.558517	1	0.506183	0.000993934	0.00508498	0.463388	0.00322756	0.0141748	0.297635	0.190167	0.514574	0.176353	0.0471712	0.0774091	0.481976	0	0	0.193905	0.00261143	0.0051958	0.237418	9.57003e-06	2.53441e-05	0.402285	0	0	0.305623	0	0	0.0175522	0.999831	1	0.0610652	0.822503	0.980873	0.225932	1.50685e-05	5.03158e-05	-0.288071	0	0	-0.244558
ATM	-0.321452	0.903598	1	0.3132	0.912101	1	0.264118	0.951532	1	0.103064	0.999726	1	0.192019	0.990334	1	0.0889167	0.999876	1	-0.634837	1.20808e-05	2.91762e-05	-0.584257	1.49542e-07	3.77789e-07	-0.42433	0.00169243	0.0034205	-0.512568	6.46564e-06	1.76085e-05	-0.410351	0.000895184	0.00155543	0.0505808	0.998474	1	0.210507	0.400664	0.654702	0.12227	0.860659	1	0.224486	0.229638	0.395431	0.159926	0.257621	0.390848	0.0716888
ATM.pS1981	0.253426	0.27066	0.556505	0.117229	0.943157	1	0.16342	0.733312	1	0.0918081	0.980218	1	0.0597572	0.997916	1	0.117697	0.929912	1	0.136011	0.120506	0.181467	0.091319	0.286243	0.402627	0.161804	0.00510941	0.00971294	0.194572	4.71104e-05	0.000116712	0.135747	0.0176551	0.0265865	-0.0446917	0.918933	1	0.0257931	0.996741	1	0.0585613	0.750301	0.903571	-0.000263969	1	1	0.0704848	0.184864	0.292131	0.103253
AURKB	0.153426	0.67385	1	0.201633	0.335421	0.605501	0.0723602	0.985265	1	0.0493076	0.998288	1	0.0368585	0.999652	1	0.0905391	0.954636	1	-0.0483937	0.926723	1	0.0823783	0.212843	0.310909	0.104304	0.0792697	0.121758	0.117471	0.012412	0.022272	0.0629042	0.542934	0.674714	0.130772	0.00190611	0.00368818	0.152698	0.000536672	0.00170316	0.165864	1.46533e-05	3.32951e-05	0.111298	0.0159444	0.0355967	0.0219257	0.972996	1	0.0350923
AXL	0.426542	0.139419	0.318036	0.0239502	0.999999	1	-0.0362753	0.999988	1	0.0408619	0.999978	1	-0.0626473	0.999707	1	0.0594557	0.999785	1	0.402406	4.12067e-06	1.03421e-05	0.46413	0	0	0.385866	1.10826e-07	3.63738e-07	0.490093	0	0	0.367104	4.6165e-08	1.16627e-07	0.0617242	0.940748	1	-0.0165399	0.999974	1	0.0876867	0.739142	0.895364	-0.035302	0.996731	1	-0.0782641	0.528597	0.719019	0.0259625
BAK	-0.211789	0.839196	1	-0.182388	0.912653	1	-0.0353604	0.999987	1	0.0865732	0.997792	1	0.0927038	0.996537	1	0.173777	0.915389	1	-0.029587	0.999672	1	-0.175116	0.0441026	0.072684	-0.298176	5.04611e-05	0.000125825	-0.30359	4.38556e-06	1.23827e-05	-0.385549	0	0	-0.145529	0.129524	0.19353	-0.268589	0.00022485	0.000770915	-0.274003	2.20139e-05	4.83049e-05	-0.355962	9.48619e-10	4.49715e-09	-0.12306	0.044289	0.0798449	-0.128474
BAX	0.404047	0.533472	0.891569	0.532871	0.193482	0.380037	0.469656	0.286634	0.656968	0.0254466	1	1	0.523408	0.169894	0.488935	0.0297556	0.999999	1	-0.12901	0.868612	1	-0.0642962	0.985625	1	0.378786	0.000319316	0.000721278	-0.118458	0.76195	0.947274	0.374309	9.38257e-05	0.000182889	0.0647137	0.981773	1	0.507796	4.81225e-08	2.56653e-07	0.0105523	0.999999	1	0.503319	0	0	0.443083	0	0	-0.0541614
BBC3	0.169472	0.962861	1	0.646728	0.00481879	0.0162298	0.632667	0.0036894	0.0144304	0.508458	0.0476629	0.175349	0.42112	0.163188	0.488935	0.704534	0.00068026	0.00312913	-0.477442	1.4273e-07	4.34986e-07	-0.461883	0	0	-0.338801	2.88839e-05	7.39427e-05	-0.250745	0.00202024	0.00393793	-0.535044	0	0	0.0155591	0.99998	1	0.138641	0.37919	0.624931	0.226697	0.00485523	0.00821325	-0.0576023	0.968658	1	0.123082	0.0986871	0.165484	0.211138
BCL2	-0.791952	0.00722648	0.0250207	-0.0731812	0.999896	0.0162298	0.254844	0.894481	0.502977	0.427958	0.421178	0.741768	0.0677466	0.999915	1	0.614752	0.0597502	0.0216831	1.0663	0	0	0.861972	0	0	0.848768	0	0	0.674408	0	0	1.03985	0	0	-0.204333	0.00192278	0.00369175	-0.217537	0.00246384	0.00680657	-0.391896	0	0	-0.0264552	0.998778	1	-0.013204	0.999864	1	-0.187564
BCL2.pS70	0.229988	0.358786	0.0226753	0.216505	0.429084	1	0.306896	0.0548535	1	0.240689	0.261748	1	0.300322	0.0647568	1	0.294898	0.0750912	0.187293	-0.718957	0	0	-1.04548	0	0	-1.21972	0	0	-0.858795	0	0	-1.40669	0	0	-0.326527	0.000654675	0.00135159	-0.500767	9.49198e-08	4.79595e-07	-0.139839	0.547746	0.698785	-0.68773	0	0	-0.174241	0.0384091	0.0705698	0.186688
BCL2A1	-0.190587	0.96504	0.685825	-0.898245	0.000175768	0.729546	-0.350519	0.53439	0.166622	0.0471997	0.999983	0.752026	-0.111788	0.99733	0.218932	0.0972873	0.998786	0.233747	0.013297	0.999973	1	-0.0755949	0.493753	0.658338	-0.010515	0.999983	1	-0.069431	0.589898	0.770479	-0.0648925	0.673916	0.808699	-0.0888919	0.245041	0.339696	-0.023812	0.997619	1	-0.082728	0.320818	0.430749	-0.0781895	0.401792	0.63493	0.0650799	0.243746	0.371422	0.00616391
BCL2L1	0.528536	0.00735526	1	-0.537955	0.00548084	0.000743225	-0.332123	0.226926	0.997646	-0.320046	0.281639	1	-0.144969	0.949017	1	-0.511296	0.00621663	1	0.707472	0	0	0.161244	0.304163	0.423184	-0.237601	0.0449045	0.073065	-0.0778956	0.938561	1	-0.287857	0.00201041	0.00334198	-0.546227	0	0	-0.945073	0	0	-0.785367	0	0	-0.995329	0	0	-0.398845	0	0	-0.23914
BCL2L11	-0.687212	0.023416	0.0651212	-0.538266	0.151501	0.303156	-0.333557	0.662116	1	0.0731333	0.999845	1	-0.256717	0.871322	1	0.0448428	0.999991	1	-0.149132	0.738219	0.909771	-0.352342	0.0001587	0.00032941	-0.760159	0	0	-0.429591	9.38098e-07	2.85594e-06	-0.732037	0	0	-0.20321	0.0998009	0.152683	-0.611027	0	0	-0.280459	0.00354508	0.00618778	-0.582905	0	0	-0.407817	0	0	-0.0772494
BECN1	-0.293591	0.0276416	0.0710541	-0.23052	0.164258	0.313109	-0.211886	0.206117	0.45398	-0.252667	0.0744263	0.227253	-0.285089	0.0230992	0.0699437	-0.250953	0.0719262	0.198025	-0.0632566	0.759068	0.928286	-0.0803925	0.215322	0.313195	-0.0407385	0.924105	1	-0.00759896	0.999989	1	-0.0426209	0.873133	1	-0.0171358	0.998505	1	0.0225182	0.995587	1	0.0556577	0.60625	0.760784	0.0206358	0.995805	1	0.039654	0.643917	0.829745	0.0727935
BID	1.22355	1.31707e-09	1.29467e-08	0.189193	0.957521	1	-0.0772173	0.999588	1	0.178664	0.962813	1	0.456755	0.168981	0.488935	-0.308314	0.636175	1	1.03417	0	0	1.30208	0	0	1.04507	0	0	0.767694	0	0	1.53188	0	0	0.267909	0.001684	0.00331618	0.0109014	0.999999	1	-0.266473	0.00163542	0.00293458	0.49771	0	0	-0.257008	6.01492e-06	1.92477e-05	-0.534382
BIRC2	-0.570434	0.00457314	0.0147254	-0.283109	0.522869	0.830608	-0.575724	0.00204764	0.00694407	-0.285887	0.472898	1	-0.578468	0.00187503	0.00727254	-0.218437	0.758264	1	-0.287511	0.00120381	0.00235848	0.00660225	1	1	-0.284361	7.39347e-05	0.000177443	0.00893717	0.999999	1	-0.35198	1.06855e-08	2.77245e-08	0.294113	1.8204e-06	4.75534e-06	0.00314969	1	1	0.296448	1.16386e-06	2.92106e-06	-0.0644687	0.900652	1	-0.290964	0	0	0.00233491
BIRC3	-0.215132	0.605705	0.932094	0.0376722	0.999939	1	-0.0119159	1	1	-0.0556622	0.999292	1	-0.0663576	0.99794	1	-0.0271681	0.999989	1	-0.25299	0.000269104	0.000574088	-0.201904	0.000240623	0.000487727	-0.159284	0.0218336	0.0375969	-0.147871	0.0205676	0.0352588	-0.187947	0.000901602	0.00155953	0.0510867	0.908888	1	0.0937062	0.437607	0.700172	0.105119	0.198331	0.274943	0.0650438	0.759673	1	0.0426195	0.841177	1	0.0540323
BIRC5	0.135674	0.978788	1	-0.358845	0.258078	0.454538	-0.236964	0.704884	1	-0.375575	0.178656	0.497587	-0.267564	0.569732	1	-0.320158	0.345281	0.78273	0.494333	0	0	0.37395	0	0	0.511435	0	0	0.404141	0	0	0.455849	0	0	-0.120383	0.318551	0.426233	0.0171016	0.999958	1	-0.0901919	0.662674	0.82086	-0.0384837	0.993151	1	0.137485	0.0136477	0.0275827	0.0301913
BMI1	-0.593619	0.0998395	0.219675	-1.0165	8.1215e-05	0.00035105	-0.400973	0.474466	0.899591	-0.437487	0.377944	0.945615	-0.367623	0.580747	1	-0.287922	0.817198	1	0.422691	0.000661326	0.00136532	-0.191333	0.208254	0.307575	-0.155946	0.546564	0.714641	-0.225093	0.0730094	0.11633	-0.30568	0.00295921	0.00477452	-0.614024	0	0	-0.578637	0	0	-0.647784	0	0	-0.72837	0	0	0.0353871	0.995966	1	-0.0337596
BRAF	-1.10131	0	0	-1.09523	0	0	-1.36444	0	0	-0.990547	5.66733e-08	3.43726e-07	-1.24725	0	0	-1.16196	0	0	-0.00625931	1	1	0.264441	0.000521898	0.00103303	-0.110575	0.654333	0.834764	0.146849	0.215466	0.30758	0.0606729	0.960415	1	0.270701	0.000156577	0.000351612	-0.104315	0.680356	1	0.153108	0.138296	0.198155	0.0669323	0.924441	1	-0.375016	0	0	-0.117593
BRAF.pS445	0.237603	0.378227	0.709418	0.0119458	1	1	-0.00811	1	1	0.096776	0.97706	1	-0.0693392	0.995824	1	0.0339917	0.99993	1	0.225471	0.000480519	0.00100282	0.247026	1.30469e-07	3.31788e-07	0.141013	0.0316447	0.052833	0.307845	0	0	0.203629	3.35672e-05	6.7841e-05	0.0215544	0.998369	1	-0.0844584	0.462699	0.7342	0.0823742	0.384556	0.503991	-0.0218425	0.998252	1	-0.106013	0.00667356	0.0149862	0.0608197
BRCA2	0.221199	0.744005	1	-0.560611	0.00268677	0.00874213	0.262624	0.502742	0.997646	0.118166	0.981743	1	0.180816	0.857977	1	0.197292	0.800479	1	0.781624	0	0	-0.0401125	0.989656	1	0.103219	0.560857	0.730065	0.0412865	0.987519	1	0.0239243	0.999419	1	-0.821737	0	0	-0.678406	0	0	-0.740338	0	0	-0.7577	0	0	0.143331	0.00310369	0.00726717	0.081399
BRD4	-0.00514869	1	1	0.331744	0.351939	0.616108	0.671811	0.000209027	0.0010083	0.503384	0.0181543	0.0728598	0.56354	0.00390336	0.0166061	0.634884	0.000605434	0.00282963	-0.337078	9.33509e-05	0.000206016	-0.675647	0	0	-0.508347	0	0	-0.567786	0	0	-0.640015	0	0	-0.338569	3.27019e-08	9.58589e-08	-0.171268	0.0689771	0.142404	-0.230707	0.00066754	0.0012753	-0.302937	1.542e-06	5.97556e-06	0.1673	0.000874377	0.0021662	0.107861
BTK	0.165943	0.922907	1	-0.0471776	0.999915	1	0.0349303	0.999982	1	-0.185724	0.854419	1	0.0843677	0.996943	1	-0.124266	0.976026	1	0.212935	0.0314005	0.0524251	0.132326	0.183999	0.27386	0.351853	4.68999e-08	1.608e-07	0.0824787	0.726596	0.920835	0.290227	2.47215e-06	5.58416e-06	-0.0806092	0.717348	0.885729	0.138918	0.175383	0.320555	-0.130456	0.153943	0.218134	0.0772921	0.756757	1	0.219527	2.53143e-07	9.62446e-07	-0.0498469
CASP3	0.568595	0.436756	0.773454	-1.1368	0.00162994	0.00575324	0.0264548	1	1	-0.397194	0.789456	1	-0.00813834	1	1	-0.584501	0.343111	0.785004	1.70521	0	0	0.543453	7.04202e-06	1.60008e-05	0.965975	0	0	0.577637	1.03996e-06	3.0957e-06	1.15311	0	0	-1.16175	0	0	-0.739233	0	0	-1.12757	0	0	-0.552094	1.55614e-06	5.97556e-06	0.422522	3.70776e-07	1.33064e-06	0.0341837
CASP3_cleaved	-0.0447918	0.999956	1	0.169708	0.931857	1	0.062626	0.999589	1	0.0837305	0.997985	1	-0.0263828	0.999997	1	0.178547	0.897208	1	-0.214686	0.0475846	0.0777553	-0.106105	0.513205	0.681906	-0.128337	0.364785	0.513105	-0.017506	0.999932	1	-0.223322	0.00205011	0.00339329	0.108581	0.43401	0.56687	0.0863493	0.775061	1	0.19718	0.00609036	0.0101683	-0.00863573	0.999999	1	-0.0222313	0.998002	1	0.0885993
CASP7_cleaved	0.0662561	0.999883	1	0.239396	0.884564	1	0.231521	0.88063	1	0.116508	0.996377	1	0.194466	0.945124	1	0.239563	0.8624	1	-0.173327	0.470861	0.615002	-0.163952	0.253554	0.359279	-0.0500659	0.995141	1	-0.127307	0.55895	0.744983	-0.17329	0.195271	0.270701	0.00937403	0.999999	1	0.123261	0.649978	0.986528	0.0460193	0.994096	1	3.69057e-05	1	1	0.113887	0.267338	0.401008	0.0366453
CASP9	-1.74323	0	0	-1.91355	0	0	-1.94713	0	0	-2.02958	0	0	-2.02586	0	0	-2.03986	0	0	0.17014	0.00133861	0.00260927	0.205218	3.11571e-08	8.19475e-08	0.286544	0	0	0.283541	0	0	0.296648	0	0	0.0350776	0.933536	1	0.116403	0.0165379	0.0389603	0.113401	0.00822084	0.0133763	0.126508	0.00203364	0.00510404	0.0813258	0.0113452	0.0238063	0.0783229
CAV1	0.119149	0.99631	1	-0.726645	0.00322844	0.0104659	0.288973	0.704586	1	-0.0176623	1	1	0.188655	0.948746	1	-0.0109688	1	1	0.845608	0	0	-0.168511	0.206123	0.305604	0.136997	0.547147	0.714641	-0.0686032	0.958759	1	0.130135	0.520953	0.655888	-1.01412	0	0	-0.708611	0	0	-0.914211	0	0	-0.715473	0	0	0.305508	1.82769e-08	8.35516e-08	0.099908
CBL	0.350025	0.390845	0.720022	-0.489106	0.0647279	0.146884	-0.722505	0.000238321	0.000924237	-0.620433	0.00367281	0.0142224	-0.551175	0.0139917	0.0475734	-0.838685	8.07341e-06	3.86219e-05	0.838945	0	0	1.07384	0	0	0.970643	0	0	0.902103	0	0	1.18873	0	0	0.234898	0.00205847	0.00386848	0.131699	0.404549	0.658249	0.0631584	0.94088	1	0.349783	2.02149e-07	8.34678e-07	-0.103199	0.226727	0.349651	-0.171739
CBX7	0.165164	0.943679	1	0.811225	6.75259e-06	3.73408e-05	0.633063	0.000614648	0.00273744	0.896166	1.31551e-07	9.54253e-07	0.5763	0.00275763	0.0120228	1.01227	0	0	-0.646247	0	0	-0.466586	0	0	-0.730816	0	0	-0.410233	0	0	-0.847088	0	0	0.17966	0.0218454	0.036158	-0.0845689	0.799251	1	0.236014	0.000429468	0.000837135	-0.200841	0.006047	0.0146965	-0.264229	0	0	0.0563538
CCNB1	0.957272	0.0248146	0.0715304	-0.757484	0.147635	0.302075	0.101473	0.999843	1	-0.143912	0.9989	1	0.397513	0.807878	1	-0.126021	0.999451	1	1.71457	0	0	0.857112	0	0	1.10137	0	0	0.560662	6.92887e-06	1.86062e-05	1.08331	0	0	-0.857458	0	0	-0.6132	2.10187e-06	9.38508e-06	-1.15391	0	0	-0.631259	6.27053e-08	2.73623e-07	0.244259	0.0265659	0.0505016	-0.296449
CCND1	-0.487105	0.319973	0.595636	0.074208	0.999896	1	-0.403478	0.499449	0.944487	-0.132672	0.996551	1	-0.44832	0.364141	0.855362	-0.152931	0.992035	1	-0.561499	1.8336e-06	4.7898e-06	-0.0823147	0.954535	1	-0.354248	0.00140722	0.00285912	-0.0378818	0.99927	1	-0.334157	0.00111722	0.00189829	0.479185	4.22442e-08	1.22892e-07	0.207252	0.193963	0.346427	0.523617	0	0	0.227343	0.0648359	0.128656	-0.271933	6.65851e-05	0.000190811	0.0444329
CCND3	-0.487591	0.000293746	0.00107464	-0.622963	6.08171e-07	2.97377e-06	-0.911731	0	0	-0.645529	6.35389e-08	3.57891e-07	-0.800754	0	0	-0.806354	0	0	0.135186	0.120107	0.181467	0.425452	0	0	0.158123	0.00634123	0.0119364	0.314066	0	0	0.31878	0	0	0.290266	0	0	0.0229375	0.998245	1	0.17888	0.000107497	0.000223128	0.183594	7.32259e-05	0.000211419	-0.267329	0	0	-0.111386
CCNE1	-1.41393	0	0	-0.874173	9.30849e-05	0.00039785	-1.32416	0	0	-0.960623	4.59774e-06	2.41167e-05	-1.2017	0	0	-1.06715	1.2541e-07	6.94158e-07	-0.539944	1.74274e-08	5.53066e-08	-0.0884574	0.865066	1	-0.453121	3.94032e-08	1.38815e-07	-0.211326	0.0372456	0.0613834	-0.346761	1.62433e-05	3.3899e-05	0.451486	0	0	0.0868222	0.89457	1	0.328618	1.89827e-05	4.23799e-05	0.193183	0.0611066	0.122213	-0.364664	0	0	-0.122868
CD276	0.285652	0.054821	0.147389	0.356955	0.00478221	0.016385	0.205457	0.295157	0.687767	0.137148	0.772168	1	0.122007	0.847693	1	0.18611	0.418638	0.965122	-0.0714891	0.689273	0.859354	0.0815074	0.253151	0.359279	0.148689	0.00224566	0.00449133	0.164548	8.25964e-05	0.000197	0.0995593	0.0794983	0.114764	0.152997	0.00019062	0.000425571	0.220179	8.77528e-08	4.49294e-07	0.236037	0	0	0.171048	1.61057e-05	5.28599e-05	0.067182	0.105386	0.17478	0.0830404
CD4	2.52346	7.75886e-10	7.37576e-09	1.25756	0.0259675	0.0712077	0.839392	0.291798	0.656968	2.16894	4.80016e-07	2.96762e-06	2.59673	0	0	0.780601	0.381567	0.872329	1.26572	0	0	1.68538	0	0	0.354705	0.262261	0.384382	-0.0723658	0.998846	1	1.74288	0	0	0.419668	0.0440045	0.0712984	-0.911012	4.90226e-08	2.57872e-07	-1.33808	0	0	0.477163	0.0121584	0.0277907	-1.33068	0	0	-1.75775
CD44	-1.32163	0	0	-1.51512	0	0	-1.52414	0	0	-1.52163	0	0	-1.48474	0	0	-1.6398	0	0	0.193304	0.014082	0.0245794	0.203816	0.000180519	0.00036872	0.200186	0.000971406	0.00202728	0.164012	0.00574172	0.0105805	0.318181	0	0	0.0105111	0.999984	1	0.00688127	0.999999	1	-0.0292925	0.994007	1	0.124876	0.0678293	0.132216	-0.00362983	1	1	-0.0398036
CD74	-1.21544	1.17174e-07	6.48475e-07	-0.910439	0.000217709	0.000886512	-1.32207	0	0	-0.749152	0.00350715	0.0139349	-1.14278	1.9354e-07	9.94528e-07	-0.875653	0.000208165	0.000912655	-0.305189	0.0236035	0.0404631	0.107944	0.786105	0.955267	-0.466104	2.85564e-07	8.98826e-07	-0.071755	0.962964	1	-0.339771	0.000162664	0.000312315	0.413134	3.70242e-07	1.00832e-06	-0.160915	0.385661	0.63288	0.233434	0.0213427	0.0331805	-0.034582	0.999139	1	-0.574048	0	0	-0.179699
CD86	0.13167	0.94584	1	0.138213	0.93052	1	0.283195	0.230136	0.564412	0.200583	0.661104	1	0.233978	0.462029	1	0.253443	0.361693	0.852262	-0.00672979	1	1	-0.150213	0.0216953	0.0365395	-0.068728	0.815583	1	-0.101406	0.298413	0.415183	-0.121756	0.122006	0.172244	-0.143483	0.0231907	0.0380565	-0.0619982	0.860134	1	-0.0946758	0.333458	0.443073	-0.115026	0.136047	0.244122	0.0814852	0.162827	0.261614	0.0488076
CDC25C	-2.90976	0	0	-2.9165	0	0	-3.04731	0	0	-3.03136	0	0	-3.1308	0	0	-2.97495	0	0	0.00654735	0.999999	1	0.138865	0.00502275	0.00909781	0.121786	0.0464864	0.0748516	0.221946	1.14534e-07	3.66509e-07	0.0652018	0.605289	0.742591	0.132318	0.00565975	0.0102516	0.115239	0.0556758	0.118775	0.215398	7.92788e-08	2.28895e-07	0.0586544	0.678706	0.972656	-0.0170791	0.995453	1	0.0830803
CDH1	-0.304808	0.197149	0.390839	-0.189749	0.741527	1	-0.543767	0.000160479	0.000631533	-0.354807	0.0584185	0.18745	-0.529638	0.000265502	0.00114614	-0.322168	0.108948	0.287639	-0.115245	0.431452	0.573279	0.240271	5.55874e-06	1.27057e-05	0.0501849	0.952398	1	0.225734	2.29944e-05	5.88658e-05	0.0173771	0.999782	1	0.355516	0	0	0.16543	0.0111323	0.0277585	0.340978	0	0	0.132622	0.0471382	0.0968596	-0.190086	1.5254e-07	5.97708e-07	-0.0145377
CDH2	-0.343433	0.417039	0.727398	0.148758	0.976926	1	-0.335797	0.386538	0.763315	0.110995	0.994228	1	-0.284705	0.591762	1	0.0953408	0.997341	1	-0.492377	9.98731e-09	3.2228e-08	-0.00632363	1	1	-0.454243	0	0	-0.0578252	0.968365	1	-0.438757	0	0	0.486054	0	0	0.0381348	0.997282	1	0.434552	0	0	0.0536205	0.974582	1	-0.447919	0	0	-0.0515015
CDK1	-1.08762	1.37928e-05	6.48337e-05	-0.559741	0.129718	0.26862	-1.43602	0	0	-0.739135	0.00807	0.0303504	-1.20094	1.9097e-07	9.94528e-07	-0.691179	0.0155139	0.0495013	-0.528068	3.4838e-06	8.80119e-06	0.349714	0.000241323	0.000487727	-0.348302	0.00098305	0.00204049	0.114225	0.774946	0.959934	-0.396427	1.53269e-05	3.21614e-05	0.877782	0	0	0.179766	0.309392	0.528029	0.642293	0	0	0.131641	0.600494	0.886884	-0.698016	0	0	-0.23549
CDK1.pY15	0.249359	0.774191	1	0.075157	0.999455	1	0.0782168	0.999131	1	0.00915047	1	1	0.0172503	1	1	0.11021	0.9941	1	0.174015	0.297691	0.406809	0.172454	0.0887074	0.139605	0.240394	0.00728152	0.0135733	0.233011	0.00379475	0.00717825	0.139166	0.289383	0.388543	-0.00156119	1	1	0.0663784	0.950485	1	0.0589959	0.957463	1	-0.0348497	0.99745	1	0.0679396	0.721602	0.917534	0.0605571
CDK2	-1.38427	0	0	-1.05336	0	0	-1.3705	0	0	-1.13468	0	0	-1.32852	0	0	-1.19932	0	0	-0.331098	1.41359e-07	4.34255e-07	-0.0124602	0.999963	1	-0.249404	6.40438e-06	1.75663e-05	-0.0548466	0.882466	1	-0.184932	0.000839068	0.00147799	0.318638	0	0	0.0816935	0.583176	0.906638	0.276251	0	0	0.146166	0.0132292	0.0298825	-0.236944	0	0	-0.0423864
CDKN1A	-0.831565	0.333461	0.614137	-1.00238	0.131677	0.273595	-0.667602	0.551923	1	-0.546995	0.771999	1	-0.683469	0.521729	1	-0.58867	0.693707	1	0.170625	0.96399	1	-0.162651	0.914827	1	-0.284385	0.510667	0.680889	-0.147193	0.944436	1	-0.242878	0.613504	0.750273	-0.333276	0.1857	0.265089	-0.45501	0.0357159	0.0802042	-0.317818	0.22713	0.312609	-0.413503	0.0418589	0.0870773	-0.121734	0.888058	1	0.0154581
CDKN1B	-0.0719234	0.999698	1	0.347915	0.462165	0.772322	0.196343	0.917502	1	0.42671	0.184761	0.555427	0.24871	0.781042	1	0.420641	0.187693	0.506112	-0.420024	1.28792e-05	3.091e-05	-0.266954	0.00121892	0.00230574	-0.498448	0	0	-0.31973	3.01545e-05	7.66843e-05	-0.492547	0	0	0.15307	0.199689	0.280881	-0.0784238	0.916747	1	0.100294	0.692627	0.849741	-0.0725227	0.916812	1	-0.231494	1.74439e-05	5.40199e-05	-0.0527765
CDKN1B.pS10	-0.0389261	0.999999	1	0.209141	0.977061	1	0.000801933	1	1	0.0840972	0.999828	1	0.0812744	0.999849	1	-0.0127677	1	1	-0.248254	0.282042	0.388186	-0.0384155	0.999489	1	-0.122838	0.856373	1	-0.119297	0.823954	1	-0.0261411	0.999946	1	0.209838	0.172631	0.249211	0.125416	0.821416	1	0.128956	0.728212	0.887725	0.222112	0.124414	0.227501	-0.0844221	0.824085	1	-0.0808819
CDKN1B.pT157	0.142801	0.887956	1	0.0901359	0.98757	1	0.288192	0.136365	0.366084	0.154221	0.822792	1	0.212394	0.48314	1	0.212222	0.485562	1	0.0524789	0.960061	1	-0.144079	0.0142915	0.0244998	-0.0112347	0.999983	1	-0.06869	0.674185	0.865844	-0.0694037	0.671248	0.808699	-0.196558	4.542e-05	0.000106349	-0.0637136	0.78654	1	-0.121169	0.0493506	0.0742384	-0.121883	0.0503156	0.10169	0.132844	0.000240561	0.000632709	0.0753888
CDKN1B.pT198	-0.0928836	0.995534	1	0.390262	0.101128	0.231914	0.766214	9.9435e-07	6.30111e-06	0.538301	0.002651	0.0122469	0.696261	1.36195e-05	8.15991e-05	0.592249	0.000456249	0.00216611	-0.483332	0	0	-0.857785	0	0	-0.630999	0	0	-0.788242	0	0	-0.685116	0	0	-0.374453	0	0	-0.147667	0.108053	0.210621	-0.30491	5.42343e-08	1.58977e-07	-0.201784	0.00170837	0.00431589	0.226786	3.61927e-08	1.57932e-07	0.0695429
CDKN2A	0.2783	0.758838	1	-0.513528	0.0902545	0.193453	-0.152645	0.979657	1	-0.241749	0.838629	1	0.00416925	1	1	-0.3388	0.492456	1	0.791641	0	0	0.432257	4.72732e-09	1.30596e-08	0.520234	0	0	0.275034	0.00124624	0.00254551	0.617117	0	0	-0.359384	1.58819e-06	4.17715e-06	-0.271407	0.00310997	0.00841006	-0.516608	0	0	-0.174525	0.117657	0.217729	0.0879768	0.537257	0.726432	-0.157224
CDX2	0.30845	0.00087235	0.00377506	0.260043	0.00951766	0.0304747	0.0611987	0.979027	1	0.121447	0.633497	1	0.0226466	0.99992	1	0.100611	0.800373	1	0.0482204	0.804218	0.968086	0.248564	0	0	0.187188	5.02463e-10	1.89162e-09	0.286706	0	0	0.207856	0	0	0.200343	0	0	0.138968	2.74387e-05	0.000107515	0.238486	0	0	0.159635	3.912e-08	1.74675e-07	-0.0613755	0.0252377	0.04837	0.0381426
CHEK1	-2.02553	0	0	-2.40699	0	0	-2.36717	0	0	-2.45439	0	0	-2.44597	0	0	-2.39192	0	0	0.381272	1.9817e-06	5.14171e-06	0.342952	2.64716e-08	7.0591e-08	0.429045	0	0	0.421342	0	0	0.366411	0	0	-0.0383201	0.992043	1	0.047773	0.983211	1	0.04007	0.989503	1	-0.0148613	0.999965	1	0.0860931	0.307772	0.447669	0.0783901
CHEK1.pS296	-0.214571	0.325526	0.593409	0.0835718	0.980557	1	-0.129814	0.822185	1	0.0216508	0.999989	1	-0.0564427	0.997029	1	-0.0260685	0.999966	1	-0.298329	0	0	-0.0834441	0.252102	0.359279	-0.236036	5.25368e-08	1.78532e-07	-0.157225	0.000328386	0.000728903	-0.188485	6.50956e-06	1.41224e-05	0.214885	2.29979e-08	6.89937e-08	0.0622929	0.656247	0.988231	0.141104	0.00110162	0.00207363	0.109844	0.0301615	0.0643445	-0.152592	7.91867e-08	3.23486e-07	-0.0737811
CHEK1.pS345	0.341816	0.0177645	0.0570465	0.376899	0.00516564	0.0170168	0.445262	0.000161773	0.000842269	0.451746	0.000152173	0.000860604	0.383959	0.00216951	0.0100836	0.423807	0.000422355	0.00206491	-0.0352694	0.990119	1	-0.102134	0.100518	0.156271	-0.109745	0.101583	0.154793	-0.0412406	0.929323	1	-0.081974	0.317557	0.421945	-0.0668646	0.524052	0.677563	-0.0744754	0.487855	0.770931	-0.00597116	0.999998	1	-0.0467046	0.86058	1	-0.00761075	0.999956	1	0.0608934
CHEK2	-1.3495	0	0	-1.18923	0	0	-0.877215	3.66353e-08	1.72652e-07	-1.27998	0	0	-1.234	0	0	-1.13935	0	0	-0.160463	0.245364	0.342617	-0.470977	0	0	-0.0693348	0.907517	1	-0.1146	0.363382	0.500139	-0.21014	0.00304598	0.00489395	-0.310513	1.58462e-07	4.40937e-07	0.0911286	0.694087	1	0.045863	0.977167	1	-0.0496771	0.967296	1	0.401642	0	0	0.356376
CHEK2.pT68	0.496929	3.39645e-05	0.000177615	0.272223	0.11044	0.25154	0.296378	0.0419728	0.131409	0.272241	0.0900639	0.305215	0.214421	0.305082	0.801801	0.222555	0.262579	0.67699	0.22452	5.2355e-05	0.00011896	0.201863	2.16428e-06	5.06758e-06	0.224874	7.74472e-07	2.34171e-06	0.283411	0	0	0.274391	0	0	-0.022657	0.995946	1	0.000353622	1	1	0.0588904	0.655731	0.814889	0.0498708	0.813457	1	0.0230106	0.976815	1	0.0815474
CLPP	0.194961	0.976723	1	0.485808	0.306621	0.544935	0.347361	0.665638	1	0.484017	0.275532	0.762197	0.268714	0.87034	1	0.344168	0.675526	1	-0.291033	0.0717765	0.113893	-0.151088	0.515469	0.682552	-0.28887	0.018356	0.0324825	-0.0728492	0.972973	1	-0.149189	0.532272	0.665652	0.139946	0.561418	0.713002	0.00216308	1	1	0.218184	0.0775007	0.112728	0.141844	0.54612	0.81918	-0.137783	0.200786	0.314701	0.0782383
COG3	-0.14283	0.934864	1	0.192811	0.767982	1	0.0765058	0.996691	1	0.142393	0.924627	1	-0.00797818	1	1	0.121264	0.962735	1	-0.335827	1.06082e-06	2.84865e-06	-0.218024	0.000158107	0.00032941	-0.285037	1.27346e-06	3.73288e-06	-0.133949	0.0802951	0.126366	-0.264077	1.42596e-06	3.25934e-06	0.117804	0.150316	0.221155	0.05079	0.952309	1	0.201878	0.000288428	0.000570909	0.0717501	0.721149	1	-0.0670137	0.43646	0.611681	0.0840745
COPS5	-2.45785	0	0	-2.56865	0	0	-2.30233	0	0	-2.535	0	0	-2.25618	0	0	-2.43405	0	0	0.11061	0.956835	1	-0.154209	0.593364	0.767178	0.0773299	0.984183	1	-0.200766	0.258712	0.366589	-0.0237897	0.99997	1	-0.26482	0.0330261	0.053966	-0.0332804	0.999829	1	-0.311377	0.00485052	0.00821325	-0.1344	0.701443	1	0.231539	0.00426269	0.00980164	-0.0465572
CREB	0.0441381	0.999702	1	0.38446	0.0100534	0.0310662	0.292691	0.0879948	0.24951	0.362075	0.01425	0.0590888	0.143489	0.828602	1	0.439774	0.000794682	0.00371273	-0.340508	0	0	-0.247241	3.50037e-08	9.14383e-08	-0.317752	0	0	-0.0984479	0.186651	0.273564	-0.395619	0	0	0.0932668	0.208263	0.290811	0.0227561	0.998292	1	0.24206	9.24313e-09	2.79477e-08	-0.0551111	0.799112	1	-0.0705107	0.175224	0.279196	0.148793
CREB1.pS133	-0.35791	0.462711	0.781553	-0.162644	0.975455	1	0.094056	0.998399	1	0.204361	0.915676	1	0.220936	0.875199	1	0.0189993	1	1	-0.195452	0.252096	0.349477	-0.450653	0	0	-0.562085	0	0	-0.577942	0	0	-0.376892	8.05025e-07	1.8965e-06	-0.255201	0.00191132	0.00368818	-0.366633	5.43847e-06	2.32041e-05	-0.382491	1.01352e-07	2.84081e-07	-0.18144	0.0812352	0.153932	-0.111432	0.228145	0.35043	-0.127289
CSNK2A1	0.302147	0.00124104	0.00524702	0.301903	0.00115731	0.00484986	0.179326	0.160787	0.442741	0.156436	0.321266	0.902281	0.0489557	0.993517	1	0.14467	0.405154	0.950468	5.78552e-05	1	1	0.124133	0.000140522	0.000294866	0.145897	1.93661e-05	5.05889e-05	0.254094	0	0	0.157495	2.78459e-07	6.72505e-07	0.124076	6.11354e-05	0.000142279	0.145839	8.33337e-06	3.47828e-05	0.254036	0	0	0.157437	6.97904e-08	2.97772e-07	0.0217633	0.919261	1	0.129961
CTNNB1	0.0892746	0.999157	1	-0.679858	0.00563361	0.0164667	-0.189649	0.94087	1	-0.331059	0.534991	1	-0.0730594	0.999651	1	-0.285261	0.691503	1	0.768947	0	0	0.280236	0.0010131	0.00192589	0.420519	3.98956e-07	1.22559e-06	0.163237	0.2055	0.29555	0.374553	1.51216e-06	3.43592e-06	-0.48871	0	0	-0.348428	2.85951e-05	0.0001105	-0.60571	0	0	-0.394394	7.5795e-08	3.19838e-07	0.140282	0.0588909	0.102061	-0.116999
CTNNB1.pS33.S37.T41	-0.0666369	0.99947	1	-0.522278	0.0107892	0.0295364	0.0201519	0.999999	1	0.0076992	1	1	0.0323561	0.99999	1	0.0655152	0.999373	1	0.455455	0	0	-0.0854762	0.723948	0.893878	-0.0741504	0.879613	1	-0.0980899	0.56704	0.748259	-0.132135	0.212808	0.29395	-0.540931	0	0	-0.529605	0	0	-0.553545	0	0	-0.58759	0	0	0.0113259	0.999952	1	-0.0126137
CTNNB1.pT41.S45	0.0915845	0.995644	1	-0.513104	0.00678294	0.0191476	0.1142	0.981885	1	0.046744	0.999886	1	0.106496	0.987342	1	0.0944225	0.993378	1	0.604502	0	0	-0.0213028	0.999662	1	0.0450262	0.985554	1	-0.0140081	0.99997	1	-0.00282066	1	1	-0.625805	0	0	-0.559476	0	0	-0.61851	0	0	-0.607323	0	0	0.066329	0.555009	0.74259	0.00729474
CTSG	0.164225	0.978692	1	-1.28819	0	0	-1.12289	2.13918e-08	1.09973e-07	-1.13239	2.47745e-08	1.51808e-07	-1.19938	0	0	-1.14884	4.89282e-09	2.50914e-08	1.45223	0	0	1.28843	0	0	1.2968	0	0	1.36451	0	0	1.31308	0	0	-0.163807	0.187572	0.266769	-0.155435	0.335745	0.563542	-0.087724	0.847075	0.994731	-0.139154	0.376557	0.605012	0.00837254	0.999998	1	0.0760834
CXCR5	-0.146662	0.99995	1	-0.491227	0.95803	1	-0.084368	0.999998	1	-0.203492	0.999586	1	0.690194	0.78094	1	-0.165663	0.999866	1	0.344379	0.753337	0.924221	-0.0609814	0.999894	1	0.0570154	0.999953	1	-0.835953	0.000111778	0.000263329	0.019019	1	1	-0.40536	0.248802	0.343669	-0.287364	0.743835	1	-1.18033	0	0	-0.32536	0.522348	0.786595	0.117997	0.970592	1	-0.774972
DDB1	0.181836	0.413078	0.761559	0.155111	0.604214	0.951824	0.0708024	0.983214	1	0.0277441	0.999919	1	-0.0310709	0.999831	1	0.0269159	0.999927	1	0.0265393	0.995638	1	0.112346	0.0129964	0.0223795	0.154278	0.000346258	0.000773042	0.21381	0	0	0.154938	7.25455e-05	0.00014213	0.0858071	0.101623	0.154854	0.127739	0.00426195	0.0111065	0.187271	9.44691e-08	2.66897e-07	0.128398	0.00122156	0.00314818	0.0419315	0.549252	0.740045	0.101464
DDX17	-0.287012	0.238357	0.458699	0.357089	0.0595359	0.146884	0.511416	0.000352583	0.00164713	0.228507	0.475503	1	0.207908	0.577158	1	0.328695	0.0818765	0.248024	-0.644287	0	0	-0.797115	0	0	-0.515333	0	0	-0.494017	0	0	-0.615689	0	0	-0.152829	0.00855429	0.0150681	0.128954	0.0906298	0.182209	0.15027	0.00962114	0.0154582	0.0285979	0.994784	1	0.281782	0	0	0.303098
DLX1	-0.550056	0.000183895	0.000694583	-0.338358	0.0850063	0.180377	-0.335225	0.0669005	0.166622	-0.310456	0.124061	0.363138	-0.357759	0.0384622	0.11563	-0.249218	0.341992	0.775007	-0.211885	0.00380195	0.0069854	-0.213518	5.15359e-05	0.00011055	-0.239415	1.96468e-05	5.09754e-05	-0.191394	0.00042106	0.000918677	-0.300821	0	0	-0.00163374	1	1	-0.0275301	0.997164	1	0.0204907	0.999128	1	-0.0889361	0.382597	0.61047	-0.0258963	0.983143	1	0.0221244
DNM1L	0.227125	0.874257	1	-1.01196	6.22158e-07	3.08842e-06	-0.141444	0.983426	1	-0.287419	0.65779	1	0.068908	0.999693	1	-0.479544	0.08455	0.233747	1.2389	0	0	0.369881	7.21651e-07	1.76506e-06	0.51473	0	0	0.15912	0.194702	0.282134	0.706686	0	0	-0.86902	0	0	-0.724172	0	0	-1.07978	0	0	-0.532215	0	0	0.144848	0.0324912	0.0605662	-0.210761
DNMT1	0.364799	0.665111	1	-1.05992	4.94448e-05	0.00021819	0.3245	0.735446	1	0.199736	0.969003	1	0.498687	0.230226	0.613677	0.0555218	0.999975	1	1.42453	0	0	0.0416114	0.998751	1	0.165248	0.49846	0.666929	-0.132985	0.66044	0.853903	0.309295	0.00329887	0.00523457	-1.38292	0	0	-1.25928	0	0	-1.55751	0	0	-1.11523	0	0	0.123637	0.326756	0.471707	-0.174596
DUSP4	0.232175	0.0532765	0.146515	0.226356	0.0627959	0.15692	0.243194	0.0226378	0.0817344	0.159518	0.361217	0.976025	0.119778	0.690873	1	0.222392	0.0518563	0.174151	0.00563243	0.999999	1	-0.00970682	0.999885	1	0.0728427	0.225306	0.33276	0.1133	0.00166631	0.00335008	0.00980005	0.999879	1	-0.0153393	0.997998	1	0.0672103	0.277779	0.480482	0.107668	0.00198017	0.0035203	0.00416761	0.999999	1	0.0825496	0.00104332	0.00256818	0.123007
DUSP6	0.698795	0.0606608	0.153354	-0.473153	0.438088	0.709846	-0.113974	0.998941	1	0.286215	0.884587	1	0.804869	0.00927841	0.0371443	-0.343846	0.752099	1	1.17176	0	0	0.814082	0	0	0.412766	0.000326085	0.00073226	-0.105171	0.895212	1	1.04266	0	0	-0.35768	0.000571526	0.00119275	-0.758996	0	0	-1.27693	0	0	-0.129103	0.734525	1	-0.401316	0	0	-0.919253
DVL3	-0.242625	0.554834	0.891569	-0.194713	0.777439	1	-0.12005	0.968027	1	-0.242469	0.512393	1	-0.194091	0.743751	1	-0.283264	0.302278	0.700383	-0.0480973	0.987609	1	-0.121262	0.179463	0.268146	3.03015e-05	1	1	-0.0476307	0.960532	1	0.0406564	0.982844	1	-0.073165	0.722038	0.886192	0.0481276	0.96691	1	0.000466628	1	1	0.0887537	0.50549	0.77027	0.121293	0.00932219	0.0199984	0.0736317
E2F1	-3.45622	0	0	-3.56091	0	0	-3.71068	0	0	-3.6732	0	0	-3.74242	0	0	-3.67024	0	0	0.104505	0.141224	0.210194	0.255779	0	0	0.21717	9.50562e-09	3.50977e-08	0.287102	0	0	0.214045	0	0	0.151274	3.05898e-05	7.34155e-05	0.112665	0.0153978	0.0365358	0.182597	1.07607e-07	2.99429e-07	0.10954	0.00860012	0.0202013	-0.0386088	0.621218	0.808637	0.0313232
EEF2	-0.273736	0.790469	1	-0.135596	0.99216	1	0.0147043	1	1	-0.225092	0.890327	1	0.126599	0.993197	1	-0.271642	0.758582	1	-0.138326	0.70845	0.877563	-0.287128	0.000976969	0.00187143	-0.0484585	0.995465	1	-0.399432	3.22194e-07	9.97762e-07	-0.00207701	1	1	-0.148802	0.29733	0.402024	0.0898676	0.883627	1	-0.261106	0.00211878	0.00374936	0.136249	0.408234	0.641299	0.23867	3.49434e-05	0.000104018	-0.112304
EEF2K	-0.314007	0.132888	0.280302	0.0961245	0.985514	1	0.0563071	0.999038	1	0.0783889	0.994277	1	0.0551434	0.999141	1	0.104705	0.972298	1	-0.410318	0	0	-0.369002	0	0	-0.392211	0	0	-0.368248	0	0	-0.418695	0	0	0.0413161	0.960837	1	0.0181075	0.999719	1	0.0420704	0.955729	1	-0.00837724	0.999995	1	-0.0232086	0.989816	1	0.000754271
EGFR	-0.0853694	0.978281	1	0.136783	0.810525	1	-0.144537	0.730346	1	0.0390684	0.999648	1	-0.150204	0.691886	1	0.0174541	0.999997	1	-0.222339	2.98571e-05	6.94856e-05	0.0604804	0.640202	0.816736	-0.124252	0.0258177	0.0440622	0.0657376	0.534097	0.719626	-0.102806	0.0715663	0.103704	0.282819	0	0	0.0980867	0.129073	0.246587	0.288076	0	0	0.119533	0.0117588	0.0272011	-0.184733	0	0	0.00525724
EGFR.pY1173	-0.209686	0.586649	0.916037	0.110609	0.968627	1	-0.267192	0.232043	0.508461	0.00411263	1	1	-0.278376	0.18846	0.488935	0.0226126	0.999995	1	-0.320482	2.18148e-07	6.49371e-07	0.0588186	0.834495	1	-0.213613	0.000150517	0.00035243	0.0695929	0.687455	0.877018	-0.232281	3.56809e-06	7.91992e-06	0.3793	0	0	0.106869	0.228938	0.403267	0.390075	0	0	0.0882003	0.363837	0.589508	-0.272432	0	0	0.0107743
EGLN1	-0.0492089	0.99955	1	-0.25735	0.278878	0.478838	-0.392012	0.00755518	0.0235493	-0.306883	0.0890144	0.271508	-0.299537	0.0966606	0.271908	-0.370401	0.0148095	0.046233	0.207955	0.00204214	0.00388208	0.344115	0	0	0.25786	4.43821e-07	1.3526e-06	0.251231	6.73091e-08	2.21196e-07	0.32121	0	0	0.13616	0.0151178	0.0255738	0.0499048	0.918079	1	0.0432759	0.936629	1	0.113254	0.0813755	0.153932	-0.0862554	0.0591651	0.102061	-0.0928843
EIF2AK2	-1.72171	0	0	-1.68529	0	0	-1.18273	0	0	-1.48868	0	0	-1.29645	0	0	-1.5336	0	0	-0.0366074	0.999591	1	-0.537674	0	0	-0.232842	0.0314846	0.0527951	-0.424356	1.89868e-08	6.50977e-08	-0.188099	0.098581	0.141779	-0.501066	0	0	-0.196235	0.0962128	0.191165	-0.387749	1.4798e-07	4.08808e-07	-0.151492	0.262594	0.444212	0.304832	7.78722e-09	3.6467e-08	0.113318
EIF2S1	-0.239686	0.187401	0.372471	0.0135287	0.999999	1	-0.067628	0.991501	1	-0.0793362	0.981481	1	-0.0656059	0.992742	1	-0.165512	0.577324	1	-0.253401	6.74004e-07	1.87549e-06	-0.170746	5.18204e-05	0.00011055	-0.160164	0.000785106	0.00168425	-0.173177	3.20803e-05	8.1045e-05	-0.0741573	0.379655	0.502716	0.0826553	0.205499	0.287999	0.0932367	0.165051	0.306093	0.0802238	0.229386	0.314587	0.179244	6.11695e-06	2.11613e-05	0.0105814	0.999591	1	-0.00243151
EIF2S1.pS51	-0.386434	0.0571433	0.136714	-0.495332	0.0036094	0.0112443	-0.328917	0.12932	0.299813	-0.451233	0.00834235	0.0303324	-0.397499	0.029217	0.0905022	-0.486111	0.00261053	0.00964854	0.108712	0.563962	0.719474	-0.0562044	0.909492	1	0.0649844	0.876643	1	0.0119684	0.999981	1	0.0996942	0.382647	0.504937	-0.164917	0.00786747	0.0139866	-0.043728	0.977427	1	-0.096744	0.360709	0.474357	-0.00901821	0.999996	1	0.121189	0.00740022	0.0162382	0.0681728
EIF4E	0.078815	0.99288	1	-0.0351382	0.999926	1	-0.132275	0.885734	1	-0.194967	0.561855	1	-0.161271	0.750283	1	-0.238208	0.296635	0.685116	0.113767	0.307696	0.417509	0.212402	7.60107e-06	1.71695e-05	0.273967	1.88702e-08	6.83601e-08	0.240989	1.36299e-07	4.32551e-07	0.31704	0	0	0.0986354	0.169004	0.244897	0.1602	0.00403168	0.0106039	0.127222	0.0226736	0.0351076	0.203273	8.78475e-06	2.95907e-05	0.0615648	0.345092	0.492621	0.0285868
EIF4E.pS209	-0.264849	0.784062	1	-1.07461	1.5004e-07	8.10048e-07	-0.539044	0.0375506	0.102579	-0.70099	0.0018064	0.00759116	-0.243841	0.810994	1	-0.994049	5.10743e-07	2.66484e-06	0.809579	0	0	0.275507	0.000979578	0.00187143	0.436327	5.49083e-08	1.84954e-07	-0.0201056	0.999941	1	0.729217	0	0	-0.534073	0	0	-0.373253	2.95205e-06	1.30297e-05	-0.829685	0	0	-0.0803623	0.879909	1	0.16082	0.0131081	0.0266324	-0.295612
EIF4EBP1	0.257455	0.623761	0.9728	-0.242279	0.684109	0.997748	0.320013	0.297135	0.678899	0.137963	0.966441	1	0.435813	0.0443469	0.150074	0.0191986	1	1	0.499548	0	0	-0.0612455	0.928303	1	0.119678	0.417808	0.577116	-0.177454	0.0235112	0.0399482	0.238274	0.00043026	0.000786762	-0.560793	0	0	-0.37987	0	0	-0.677002	0	0	-0.261274	2.72237e-05	8.49911e-05	0.180924	9.14772e-05	0.000256403	-0.116209
EIF4EBP1.pS65	0.759014	0.0485144	0.129931	0.194391	0.988227	1	0.571633	0.226163	0.541373	0.719943	0.056309	0.196259	0.988717	0.00109157	0.00495932	0.26106	0.937079	1	0.564438	4.0961e-05	9.47531e-05	0.188694	0.404098	0.55026	0.039257	0.999725	1	-0.2288	0.174351	0.258497	0.497972	2.79586e-06	6.24191e-06	-0.375744	0.000643408	0.00133551	-0.525181	1.85156e-06	8.36467e-06	-0.793237	0	0	-0.0664653	0.990133	1	-0.149437	0.25853	0.390848	-0.417494
EIF4G	-0.041629	0.999755	1	-0.128881	0.897792	1	-0.186111	0.554084	1	-0.1982	0.490022	1	-0.161842	0.708238	1	-0.324106	0.0308159	0.0918138	0.0870661	0.590334	0.745685	0.145794	0.00484002	0.00880839	0.156756	0.00490107	0.00936324	0.121116	0.0360366	0.0596468	0.282494	0	0	0.0587282	0.722339	0.886192	0.0696904	0.626096	0.958144	0.0340497	0.972927	1	0.195428	8.36792e-06	2.84361e-05	0.0109621	0.999716	1	-0.0246786
EIF4G2	-0.376707	0.534469	0.875005	-1.06237	6.46137e-06	3.16797e-05	-0.847485	0.000400322	0.00156783	-0.734727	0.00468918	0.0179534	-0.675422	0.0115766	0.0408821	-0.804347	0.00100736	0.0040214	0.685474	0	0	0.47209	7.77615e-09	2.13289e-08	0.358205	0.000249843	0.00057107	0.299617	0.001428	0.00288606	0.427657	4.70886e-07	1.12311e-06	-0.213384	0.0534287	0.0851311	-0.327269	0.000708791	0.00218526	-0.385857	2.50197e-06	6.19842e-06	-0.257817	0.00769984	0.0183648	-0.113885	0.329979	0.474577	-0.172473
ELAVL1	-0.633925	0.000114049	0.000463418	-0.641691	7.88619e-05	0.000337453	-0.411519	0.0318678	0.0880502	-0.298872	0.279465	0.741768	-0.436533	0.0173776	0.0577398	-0.233846	0.571336	1	0.00757999	1	1	-0.221093	0.000294201	0.000588403	-0.334868	2.0395e-08	7.31932e-08	-0.196489	0.00199254	0.00392378	-0.400061	0	0	-0.228673	6.53187e-05	0.000151099	-0.342447	0	0	-0.204069	0.000548189	0.00105781	-0.407641	0	0	-0.113775	0.0246459	0.0475579	0.0246039
ELK1.pS383	-0.399685	0.0700198	0.159185	0.51387	0.00493854	0.016385	0.568656	0.000530585	0.00241001	0.456979	0.0144736	0.0590888	0.36557	0.0949682	0.30512	0.619038	0.000100812	0.000531372	-0.913741	0	0	-0.967029	0	0	-0.856479	0	0	-0.764352	0	0	-1.01871	0	0	-0.0532874	0.935134	1	0.0572621	0.937215	1	0.149389	0.0394425	0.0601029	-0.104965	0.343557	0.563785	0.11055	0.0378262	0.0698329	0.202676
EP300	-0.636312	0.00323114	0.0105279	-1.29512	0	0	-0.0646579	0.999673	1	-0.256993	0.695567	1	-0.216433	0.82946	1	-0.0811677	0.998795	1	0.658624	0	0	-0.570341	0	0	-0.379133	3.01549e-07	9.4142e-07	-0.418975	0	0	-0.555127	0	0	-1.22897	0	0	-1.03776	0	0	-1.0776	0	0	-1.21375	0	0	0.191208	0.00022799	0.000607973	0.151366
EPHA2	0.408519	0.00817588	0.027599	0.280021	0.188576	0.380037	0.219678	0.425383	0.878043	0.31627	0.0719687	0.253505	0.132062	0.896421	1	0.31557	0.0671064	0.210376	0.128312	0.197594	0.28418	0.190154	0.000163838	0.000338247	0.0924348	0.396985	0.556358	0.277359	0	0	0.0929656	0.299652	0.399535	0.0618422	0.733063	0.896485	-0.0358767	0.983493	1	0.149048	0.00448791	0.00769357	-0.0353459	0.97718	1	-0.0977188	0.0183949	0.0364105	0.0872058
EPHA2.pS897	0.299257	0.00969497	0.824116	0.266665	0.0315968	0.996926	0.259868	0.0272048	0.749035	0.211494	0.145664	1	0.193937	0.216883	1	0.167409	0.392913	1	-0.0393114	0.99689	1	0.0137549	0.999973	1	-0.102303	0.534503	0.702908	-0.0373541	0.991377	1	-0.154063	0.0511592	0.0746964	0.0530663	0.940203	1	-0.0629919	0.908966	1	0.0019573	1	1	-0.114751	0.253206	0.432138	-0.116058	0.0271204	0.0513016	-0.051109
EPHA2.pY588	-0.267814	0.497737	0.0334062	-0.228688	0.676532	0.0889558	-0.280256	0.38077	0.0934115	-0.165325	0.894761	0.46402	-0.229557	0.626335	0.613677	-0.113734	0.98137	0.922082	0.0324062	0.983164	1	0.0407015	0.854627	1	0.0879491	0.127651	0.192984	0.106223	0.012474	0.0222791	0.131865	0.000615307	0.0011198	0.00829533	0.999965	1	0.0555429	0.617888	0.952888	0.0738173	0.17582	0.248216	0.0994592	0.0182074	0.0401819	0.0472476	0.331874	0.475521	0.065522
ERBB2	-1.81119	0	0	-1.61567	0	0	-1.88074	0	0	-1.77146	0	0	-1.89078	0	0	-1.77809	0	0	-0.195704	0.0100571	0.0177152	0.0708609	0.694965	0.870337	-0.0395417	0.982973	1	0.08049	0.543461	0.729682	-0.0330844	0.990224	1	0.266565	1.3627e-08	4.12028e-08	0.156162	0.0148992	0.0357581	0.276194	0	0	0.162619	0.00332452	0.00818342	-0.110403	0.00878865	0.0189598	0.00962912
ERBB2.pY1248	0.235513	0.241276	0.512323	0.42726	0.000568119	0.00256971	0.174573	0.553758	1	0.235799	0.202735	0.614742	0.157788	0.668487	1	0.25043	0.136478	0.395181	-0.191933	0.000960166	0.00193039	0.0622525	0.637064	0.815442	-0.000100304	1	1	0.0786277	0.340513	0.470349	-0.0149004	0.999686	1	0.254186	0	0	0.191833	1.93589e-05	7.82509e-05	0.270561	0	0	0.177033	2.04445e-05	6.65314e-05	-0.0623528	0.20942	0.3269	0.0163752
ERCC1	-1.31146	0	0	-1.03284	0	0	-1.03353	0	0	-1.10314	0	0	-1.18889	0	0	-1.07023	0	0	-0.278808	0	0	-0.276615	0	0	-0.208135	8.1345e-08	2.6928e-07	-0.121667	0.00340626	0.00647527	-0.241209	0	0	0.00219375	1	1	0.0706734	0.3616	0.59851	0.157141	1.09271e-05	2.52192e-05	0.0375992	0.894118	1	0.0684797	0.0450654	0.0803082	0.154947
ERCC5	-0.0517547	0.999796	1	-0.366362	0.116351	0.241147	0.172981	0.853062	1	0.207993	0.718854	1	0.326941	0.177428	0.509756	0.17093	0.860127	1	0.314421	2.54405e-05	5.95681e-05	-0.223423	0.000274259	0.00055139	-0.259562	5.57427e-05	0.000137213	-0.377793	0	0	-0.222668	0.000297568	0.000549356	-0.537844	0	0	-0.573983	0	0	-0.692214	0	0	-0.537089	0	0	-0.0361387	0.952448	1	-0.15437
ERG	-0.382587	0.30776	0.585225	-0.0455344	0.999974	1	-0.678812	0.00109519	0.00392922	-0.279502	0.650346	1	-0.63306	0.0031693	0.0117779	-0.221249	0.842509	1	-0.337239	0.000672675	0.00138132	0.297538	8.50473e-05	0.00017944	-0.1029	0.751191	0.945762	0.251376	0.00169759	0.00337758	-0.161321	0.156667	0.219563	0.634777	0	0	0.234339	0.00859933	0.0220143	0.588615	0	0	0.175918	0.0675899	0.132216	-0.400437	0	0	-0.046162
ERN1	0.63955	9.98623e-05	0.000472225	0.453524	0.018669	0.0547774	-0.0587176	0.999431	1	0.144366	0.935216	1	0.124439	0.966201	1	-0.0292222	0.999991	1	0.18584	0.0581188	0.0929901	0.69958	0	0	0.495369	0	0	0.516014	0	0	0.66879	0	0	0.51374	0	0	0.309529	1.38198e-07	6.71748e-07	0.330174	0	0	0.482949	0	0	-0.204211	3.13359e-07	1.15702e-06	-0.183566
ETS1	-0.327123	0.494425	0.824116	-0.0262144	0.999999	1	-0.224983	0.825764	1	-0.113091	0.994016	1	0.0108577	1	1	-0.185086	0.923888	1	-0.301095	0.00350036	0.0064622	-0.100828	0.692159	0.870337	-0.213847	0.0304764	0.0513288	-0.337078	2.60375e-06	7.5176e-06	-0.14202	0.280312	0.379013	0.200267	0.0189594	0.0317922	0.0872483	0.843515	1	-0.0359829	0.997027	1	0.159075	0.127806	0.232595	-0.113018	0.15111	0.244836	-0.23625
EZH2	0.418766	0.390712	0.718937	-0.579465	0.0697676	0.155575	0.149611	0.988266	1	-0.139138	0.992503	1	0.194203	0.955835	1	-0.241316	0.88211	1	0.998044	0	0	0.270468	0.00610475	0.0109034	0.558089	0	0	0.225466	0.0409091	0.0671329	0.660099	0	0	-0.727577	0	0	-0.439955	4.98543e-07	2.33464e-06	-0.772579	0	0	-0.337945	6.87382e-05	0.000199966	0.287622	1.37677e-06	4.7629e-06	-0.0450019
EZRIN	-0.128172	0.986543	1	0.290997	0.557011	0.897318	0.402449	0.134658	0.356994	0.11622	0.990349	1	0.25411	0.664002	1	0.283031	0.540534	1	-0.419355	7.44224e-07	2.0413e-06	-0.529308	0	0	-0.244206	0.00301741	0.00597261	-0.381378	0	0	-0.411185	0	0	-0.109953	0.472624	0.615212	0.175149	0.073827	0.151602	0.037977	0.994377	1	0.00817002	0.999999	1	0.285102	0	0	0.14793
FASN	0.349984	0.859073	1	-1.29519	4.32976e-05	0.000195589	0.263613	0.950955	1	-0.0169248	1	1	0.469193	0.544596	1	-0.0439555	0.999998	1	1.64498	0	0	0.0876844	0.975396	1	0.367095	0.0114399	0.0207213	-0.118305	0.895637	1	0.393957	0.0016229	0.00272137	-1.5573	0	0	-1.27789	0	0	-1.76329	0	0	-1.25103	0	0	0.279411	0.00139337	0.00339166	-0.20599
FLI1	-0.462893	0.00586195	0.0181341	-0.69028	1.64291e-06	8.04508e-06	-0.186199	0.730542	1	-0.0743956	0.996759	1	-0.0989533	0.983916	1	-0.0684495	0.99783	1	0.227202	0.00243327	0.00455794	-0.275381	1.18018e-07	3.04153e-07	-0.388311	0	0	-0.363036	0	0	-0.394426	0	0	-0.502583	0	0	-0.615513	0	0	-0.590238	0	0	-0.621627	0	0	-0.11293	0.0112652	0.0237683	-0.0876552
FN1	2.24063	5.70162e-08	3.63906e-07	-0.106638	0.999955	1	-1.10748	0.0322933	0.0934115	-0.499125	0.810874	1	-0.558919	0.702753	1	-0.809272	0.260881	0.639806	2.34709	0	0	3.34942	0	0	2.73994	0	0	2.80046	0	0	3.04992	0	0	1.00234	0	0	0.392858	0.0842489	0.172083	0.45337	0.0095607	0.0154257	0.702838	2.41294e-06	8.82446e-06	-0.609478	3.47781e-10	1.71215e-09	-0.548966
FOXM1	0.188462	0.579643	0.932094	-0.25521	0.205171	0.380037	-0.0770383	0.989211	1	-0.143147	0.812665	1	-0.0443398	0.9995	1	-0.100414	0.958491	1	0.443485	0	0	0.266812	0	0	0.331794	0	0	0.233704	5.84049e-08	1.95022e-07	0.288893	0	0	-0.176673	6.88442e-05	0.0001583	-0.111691	0.0912718	0.182544	-0.209781	6.18067e-07	1.59287e-06	-0.154592	0.000927571	0.00240667	0.064982	0.219919	0.340519	-0.033108
FOXO3	0.219332	0.489883	0.842978	0.211185	0.530959	0.868638	0.107403	0.960744	1	0.0853635	0.988489	1	0.0810387	0.990669	1	0.0109179	1	1	0.00796073	0.999999	1	0.113241	0.108006	0.166564	0.134154	0.0528688	0.0835458	0.139196	0.0173858	0.0302088	0.208431	2.33059e-05	4.78582e-05	0.10528	0.133691	0.198302	0.126193	0.0659167	0.136822	0.131235	0.0212561	0.0331802	0.20047	2.31327e-05	7.34128e-05	0.0209128	0.99256	1	0.0259549
FOXO3.pS318.S321	-0.533814	0.0029482	0.00954515	0.0477575	0.999873	1	0.118354	0.975115	1	0.0571904	0.999569	1	0.0831549	0.996154	1	0.025202	0.999996	1	-0.581757	0	0	-0.650855	0	0	-0.590818	0	0	-0.616066	0	0	-0.558998	0	0	-0.0690981	0.801404	0.971956	-0.00906098	0.999998	1	-0.0343082	0.992559	1	0.0227591	0.99928	1	0.0600371	0.640003	0.827479	0.0347899
FZR1	-1.01259	0	0	-0.930932	1.16405e-07	6.60455e-07	-1.41545	0	0	-1.03503	0	0	-1.35663	0	0	-1.02858	0	0	-0.0818475	0.923069	1	0.404174	0	0	0.0226217	0.999824	1	0.344943	6.73956e-08	2.21196e-07	0.0160011	0.999965	1	0.486021	0	0	0.104469	0.598513	0.92673	0.42679	0	0	0.0978486	0.583688	0.86539	-0.381552	0	0	-0.0592306
G6PD	0.479673	0.0492192	0.133404	-0.532576	0.0171593	0.0457199	0.329712	0.334586	0.743229	0.272938	0.585797	1	0.399354	0.13184	0.406121	0.334347	0.317598	0.775007	1.01206	0	0	0.151274	0.141522	0.213954	0.206921	0.020655	0.0358893	0.0812228	0.81196	1	0.145344	0.178333	0.249017	-0.860789	0	0	-0.805142	0	0	-0.93084	0	0	-0.866719	0	0	0.0556464	0.834443	1	-0.0700517
GAB2	0.895541	0.000101345	0.000468535	0.949051	2.43196e-05	0.000123508	0.938763	1.14486e-05	6.31721e-05	0.842094	0.000175729	0.000933582	0.815302	0.000260543	0.00135487	1.00479	1.80389e-06	1.0611e-05	-0.0536963	0.996851	1	-0.0419094	0.997127	1	0.0536321	0.992579	1	0.0811414	0.912925	1	-0.109234	0.724405	0.863887	0.0117869	0.999998	1	0.107328	0.774457	1	0.134838	0.424987	0.551334	-0.0555375	0.983871	1	0.0955416	0.474494	0.65775	0.123051
GAB2.pY452	0.169896	0.685309	1	0.0545896	0.998643	1	0.0950233	0.966867	1	-0.00796774	1	1	-0.0535099	0.99846	1	0.0101446	1	1	0.11512	0.222161	0.314796	0.0761851	0.441789	0.593354	0.178049	0.000467024	0.00102478	0.224309	1.85166e-07	5.78078e-07	0.159769	0.000876907	0.0015306	-0.0389351	0.944229	1	0.0629292	0.710893	1	0.109189	0.0520667	0.0777961	0.0446485	0.89681	1	0.101864	0.00391278	0.00910611	0.148124
GAPDH	-1.3601	8.11057e-05	0.000350535	-1.2948	0.000202918	0.000841341	-0.331813	0.899047	1	-0.818356	0.0594523	0.196232	-0.273059	0.958703	1	-0.85241	0.0381094	0.119375	-0.0654863	0.999031	1	-1.02697	0	0	-0.541555	6.18881e-05	0.00015137	-1.08613	0	0	-0.507669	5.17933e-05	0.000103587	-0.961485	0	0	-0.476069	0.000425678	0.00136217	-1.02065	0	0	-0.442183	0.000393722	0.00107992	0.485416	0	0	-0.0591635
GATA1	0.550317	0.180918	0.38777	0.177101	0.985812	1	-0.132519	0.996279	1	0.0970519	0.999399	1	-0.102973	0.999094	1	0.14085	0.994804	1	0.37303	0.00620392	0.0111845	0.684149	0	0	0.453451	7.74031e-06	2.07852e-05	0.654193	0	0	0.409485	1.63917e-05	3.40239e-05	0.311119	0.00173921	0.00339013	0.0804205	0.965916	1	0.281162	0.00660542	0.0108853	0.0364543	0.999282	1	-0.230698	0.00139553	0.00339166	-0.0299562
GATA3	-1.20193	0	0	-1.00196	0	0	-1.25512	0	0	-1.15973	0	0	-1.24681	0	0	-1.20662	0	0	-0.200151	0.00698635	0.0125362	0.0545094	0.884685	1	-0.0420151	0.975926	1	0.0457835	0.945757	1	0.00470628	1	1	0.25466	7.7138e-08	2.20467e-07	0.158136	0.0119258	0.0295452	0.245934	2.08004e-07	5.6648e-07	0.204857	4.2542e-05	0.000129652	-0.0965245	0.034376	0.0637699	-0.00872593
GLS	-0.572746	0.003558	0.0115715	-0.100654	0.994503	1	0.304136	0.361657	0.774832	0.165025	0.92224	1	0.062031	0.999543	1	0.359297	0.173755	0.477846	-0.472278	0	0	-0.875569	0	0	-0.737584	0	0	-0.633873	0	0	-0.932026	0	0	-0.403292	0	0	-0.265307	0.00011627	0.000409613	-0.161596	0.0400418	0.0607749	-0.459748	0	0	0.137985	0.00839502	0.0182129	0.241696
GLUD	-0.0042841	1	1	-0.430779	0.168391	0.326585	0.557739	0.0150377	0.0527934	0.233904	0.808973	1	0.458379	0.0872247	0.278261	0.319323	0.471023	1	0.426309	3.08799e-06	7.90526e-06	-0.56071	0	0	-0.238003	0.00996851	0.0181417	-0.46176	0	0	-0.32359	1.03914e-05	2.21684e-05	-0.98702	0	0	-0.664312	0	0	-0.888069	0	0	-0.749899	0	0	0.322708	0	0	0.0989506
GSK3A.B	-1.1566	0	0	-2.3424	0	0	-0.85747	4.80888e-06	2.15365e-05	-1.09543	0	0	-0.767771	7.01759e-05	0.000326609	-1.18329	0	0	1.18561	0	0	-0.297817	5.33225e-05	0.000113126	-0.0609865	0.972435	1	-0.387925	1.07827e-08	3.76414e-08	0.026706	0.999554	1	-1.48343	0	0	-1.2466	0	0	-1.57354	0	0	-1.15891	0	0	0.23683	2.33122e-06	7.92202e-06	-0.0901084
GSK3A.B.pS12.9	0.0806187	0.99969	1	-0.571618	0.06937	0.155545	0.182005	0.965622	1	0.12664	0.995137	1	0.249783	0.854866	1	-0.0466261	0.999984	1	0.652051	0	0	-0.100074	0.826338	0.994714	-0.0458359	0.997464	1	-0.168261	0.249875	0.355377	0.127262	0.603269	0.742485	-0.752125	0	0	-0.697887	0	0	-0.820312	0	0	-0.524789	0	0	0.0542382	0.943803	1	-0.0681868
GYS1	0.921149	1.76473e-05	8.96082e-05	-0.052106	0.999959	1	0.31959	0.546219	1	0.155872	0.976943	1	0.318544	0.549041	1	0.0485228	0.999966	1	0.973068	0	0	0.602871	0	0	0.765462	0	0	0.603508	0	0	0.872643	0	0	-0.370197	3.95859e-07	1.07049e-06	-0.207606	0.0520842	0.112996	-0.36956	3.30609e-07	8.63632e-07	-0.100425	0.721442	1	0.162591	0.0121141	0.0249204	0.000636541
GYS1.pS641	0.889051	0.000689893	0.00280151	-0.357285	0.628801	0.951824	0.199106	0.958975	1	0.174591	0.97988	1	0.401017	0.435564	0.98065	-0.104449	0.998688	1	1.24615	0	0	0.691258	0	0	0.714647	0	0	0.488938	2.42527e-09	8.62317e-09	0.993517	0	0	-0.554893	0	0	-0.531504	0	0	-0.757213	0	0	-0.252633	0.0140617	0.0315772	0.023389	0.99954	1	-0.20232
H2AX.p139	-0.496928	0.316401	0.593409	-0.943079	0.000796959	0.0030515	-0.660152	0.0425735	0.115477	-0.127108	0.997528	1	-0.499178	0.255245	0.634594	0.0242984	1	1	0.445965	0.000556155	0.0011544	0.164537	0.441774	0.593354	-0.369634	0.00093422	0.00196309	0.00315369	1	1	-0.521209	1.15864e-08	2.98602e-08	-0.281428	0.00932359	0.0162739	-0.815599	0	0	-0.442812	9.30648e-07	2.36668e-06	-0.967174	0	0	-0.53417	0	0	-0.161383
H2AX.p140	-0.432258	0.8132	1	-1.35155	0.000332758	0.00134341	-0.978676	0.0192211	0.0589432	-1.1906	0.00176303	0.00759116	-1.02674	0.0111397	0.0402807	-1.12115	0.00363436	0.0139213	0.919103	0	0	0.547731	4.29116e-05	9.30964e-05	0.75853	1.82923e-08	6.68975e-08	0.595386	4.49145e-06	1.25892e-05	0.688905	5.31122e-08	1.32436e-07	-0.371372	0.013795	0.0235435	-0.160574	0.829538	1	-0.323717	0.0494922	0.0742384	-0.230198	0.361122	0.587589	0.210799	0.122377	0.19997	0.0476554
H3K27Me3	-0.773348	0.000105749	0.000447927	-0.209271	0.875033	1	-0.610565	0.00301857	0.0101783	-0.156775	0.961626	1	-0.512359	0.0250103	0.080682	-0.0610972	0.999765	1	-0.564262	0	0	-0.16147	0.121782	0.185573	-0.616387	0	0	-0.260085	0.000484747	0.0010399	-0.712233	0	0	0.402792	0	0	-0.0521246	0.983725	1	0.304177	6.22201e-06	1.48401e-05	-0.147971	0.162983	0.289747	-0.454917	0	0	-0.0986152
H3K36Me3	0.0174525	0.999999	1	0.651784	3.61775e-07	2.32984e-06	0.261069	0.210051	0.529025	0.473833	0.000449146	0.00247033	0.198414	0.543196	1	0.575035	4.42653e-06	2.69561e-05	-0.634518	0	0	-0.242304	2.47176e-07	6.16336e-07	-0.456195	0	0	-0.180059	0.00037154	0.000815264	-0.557565	0	0	0.392213	0	0	0.178323	0.00100167	0.00300502	0.454459	0	0	0.0769523	0.480721	0.735445	-0.21389	0	0	0.0622458
H3K4Me1	-0.119178	0.958619	1	0.383258	0.0270606	0.0772837	-0.0430492	0.999798	1	0.169827	0.777832	1	-0.0394454	0.999878	1	0.201096	0.596743	1	-0.502622	0	0	-0.0748162	0.629701	0.808713	-0.288819	4.64437e-08	1.6067e-07	-0.0788295	0.560677	0.744983	-0.320257	0	0	0.427806	0	0	0.213803	9.36643e-05	0.000333029	0.423793	0	0	0.182365	0.000465477	0.00125875	-0.214003	0	0	-0.00401322
H3K4Me2	-0.0632669	0.998858	1	0.438857	0.00934118	0.0293738	0.128663	0.938121	1	0.248641	0.39372	1	0.0671751	0.997906	1	0.363147	0.0433993	0.143603	-0.502311	0	0	-0.190617	0.000819979	0.00159833	-0.311723	5.66856e-09	2.11333e-08	-0.129539	0.0729375	0.11633	-0.426397	0	0	0.311693	0	0	0.190588	0.0015791	0.00449167	0.372772	0	0	0.0759138	0.612542	0.901212	-0.121105	0.00393714	0.00910761	0.0610784
H3K4Me3	-1.95022	0	0	-1.3198	0	0	-1.53222	0	0	-1.52649	0	0	-1.70468	0	0	-1.38952	0	0	-0.6306	0	0	-0.416684	0	0	-0.423541	0	0	-0.244634	2.28259e-05	5.88264e-05	-0.560676	0	0	0.213916	0.000211354	0.00046377	0.20706	0.00153567	0.00440072	0.385967	0	0	0.0699243	0.775032	1	-0.00685646	0.999995	1	0.17205
H3K9Me2	-0.426301	0.561144	0.896946	-0.695801	0.0550106	0.127531	-0.0644206	0.999959	1	0.13517	0.997234	1	0.0155656	1	1	0.294034	0.858027	1	0.269314	0.182315	0.265185	-0.360568	0.000818979	0.00159833	-0.561286	7.1325e-08	2.38164e-07	-0.440964	1.00271e-05	2.63726e-05	-0.720318	0	0	-0.629882	0	0	-0.830599	0	0	-0.710278	0	0	-0.989632	0	0	-0.200717	0.0196376	0.038671	-0.0803957
HDAC1	-1.69305	0	0	-1.16167	0	0	-1.63596	0	0	-1.22206	0	0	-1.63283	0	0	-1.15331	0	0	-0.531562	0	0	-0.055774	0.966578	1	-0.470796	0	0	-0.05931	0.953448	1	-0.539723	0	0	0.475788	0	0	0.0607662	0.958144	1	0.472252	0	0	-0.00816075	0.999999	1	-0.415022	0	0	-0.00353591
HDAC2	-0.417702	0.0512874	0.127406	-0.00858648	1	1	-0.303538	0.273596	0.584956	0.0333049	0.999983	1	-0.2901	0.326658	0.773149	0.00972294	1	1	-0.409301	5.40164e-09	1.75782e-08	-0.112851	0.309098	0.428497	-0.450821	0	0	-0.126699	0.175249	0.258829	-0.427407	0	0	0.29645	7.75078e-08	2.20467e-07	-0.0415195	0.987709	1	0.282603	3.22674e-07	8.48676e-07	-0.0181059	0.999819	1	-0.337969	0	0	-0.0138473
HDAC3	0.00665672	1	1	0.163217	0.411899	0.709846	0.210663	0.10011	0.285459	0.0781654	0.956255	1	0.0744795	0.963247	1	0.119715	0.724887	1	-0.156747	0.000678679	0.00138624	-0.202693	0	0	-0.071323	0.285782	0.412557	-0.0669198	0.266671	0.373728	-0.11304	0.00314717	0.00501459	-0.0459467	0.681849	0.850097	0.0854237	0.0875219	0.176886	0.0898269	0.0278647	0.042972	0.0437062	0.731932	1	0.13137	5.92261e-09	2.80776e-08	0.135774
HDAC6	0.374629	0.291744	0.585225	-0.761456	0.000149342	0.000617695	0.446181	0.0862761	0.240004	0.102133	0.996055	1	0.338571	0.357632	0.869852	0.0830544	0.998678	1	1.1359	0	0	-0.0702399	0.917641	1	0.272682	0.000935536	0.00196309	0.036961	0.996798	1	0.291591	6.20824e-05	0.000122255	-1.20614	0	0	-0.863217	0	0	-1.09894	0	0	-0.844307	0	0	0.342921	0	0	0.107201
HES1	0.0419226	0.999874	1	0.196007	0.68008	1	-0.0869669	0.98992	1	0.0335201	0.999958	1	-0.0991927	0.979869	1	0.133636	0.91577	1	-0.154271	0.0938626	0.145924	0.130202	0.0591223	0.0961989	0.00858819	0.999997	1	0.142018	0.0255431	0.0432095	-0.0916958	0.391368	0.514675	0.284473	0	0	0.162859	0.00943477	0.0236794	0.296289	0	0	0.0625747	0.776196	1	-0.121614	0.00245741	0.00589779	0.0118163
HEXIM1	0.035905	0.999965	1	0.167759	0.855975	1	0.19057	0.727349	1	-0.0381665	0.999938	1	0.0839777	0.993948	1	0.0657765	0.998448	1	-0.13204	0.298898	0.40701	-0.153353	0.0229993	0.0385665	0.0742572	0.776455	0.968048	-0.0471697	0.955054	1	-0.0298542	0.996003	1	-0.0213123	0.999248	1	0.206298	0.000711347	0.00218526	0.0848707	0.505431	0.649116	0.102186	0.282996	0.476625	0.22761	0	0	0.106183
HIF1A	-1.66213	0	0	-1.66533	0	0	-1.76554	0	0	-1.7311	0	0	-1.82081	0	0	-1.75738	0	0	0.00301448	1	1	0.104721	0.00836649	0.01467	0.0691553	0.320011	0.458885	0.159583	1.88249e-06	5.51814e-06	0.095266	0.0243161	0.035913	0.101706	0.0073737	0.0131698	0.0661408	0.333284	0.563542	0.156569	1.01628e-06	2.56744e-06	0.0922515	0.0226287	0.0493718	-0.0355654	0.61721	0.806152	0.0548625
HIST1H2B.Ub	-2.87588	0	0	-2.79891	0	0	-2.93759	0	0	-2.88175	0	0	-2.99962	0	0	-2.83869	0	0	-0.0771548	0.739189	0.909771	0.063023	0.7118	0.881713	0.00605494	0.999999	1	0.124643	0.0333415	0.0554248	-0.0371735	0.970077	1	0.140178	0.00632903	0.0114101	0.0832097	0.43353	0.696551	0.201798	4.92599e-06	1.18224e-05	0.0399813	0.948404	1	-0.056968	0.416814	0.588443	0.0616203
HIST3H3	-0.174406	0.905342	1	0.150087	0.951353	1	-0.20981	0.760282	1	0.20342	0.794933	1	-0.172794	0.888326	1	0.218936	0.721718	1	-0.324679	5.55e-05	0.000124632	0.0367161	0.993991	1	-0.37764	0	0	-0.000709089	1	1	-0.393325	0	0	0.361395	0	0	-0.0529615	0.967055	1	0.32397	8.91377e-09	2.71658e-08	-0.0686458	0.848063	1	-0.414357	0	0	-0.0374252
HK2	-0.312464	0.822392	1	-0.739542	0.021337	0.0559901	-0.938672	0.000413912	0.00157411	-0.604051	0.0935347	0.289059	-0.343783	0.701643	1	-0.946707	0.000353919	0.00151012	0.426892	0.00115799	0.0022921	0.627521	0	0	0.291772	0.0217516	0.0375969	0.032222	0.999739	1	0.634261	0	0	0.200628	0.165284	0.240414	-0.13512	0.715591	1	-0.39467	2.08323e-05	4.62404e-05	0.207368	0.137211	0.245065	-0.335748	3.62671e-07	1.31383e-06	-0.595299
HNRNPK	-2.48285	0	0	-1.85622	0	0	-1.75455	0	0	-2.00584	0	0	-2.01208	0	0	-1.90666	0	0	-0.626814	0	0	-0.726986	0	0	-0.476826	0	0	-0.469865	0	0	-0.576173	0	0	-0.100173	0.307128	0.413814	0.149988	0.0418749	0.0929478	0.156949	0.0108474	0.0172838	0.0506409	0.927702	1	0.250161	0	0	0.257122
HSF1	-0.12808	0.863112	1	0.127075	0.864687	1	0.204534	0.333833	0.744279	0.0855173	0.975223	1	0.0609545	0.995587	1	0.157375	0.655318	1	-0.255341	9.26595e-07	2.52349e-06	-0.331301	0	0	-0.213412	1.75802e-06	5.07577e-06	-0.188132	6.32728e-06	1.74797e-05	-0.285438	0	0	-0.0759598	0.321961	0.429281	0.0419296	0.928466	1	0.0672098	0.467549	0.604507	-0.0300965	0.979108	1	0.117889	0.000113774	0.000316589	0.14317
HSF1.pS326	0.265029	0.739259	1	0.231773	0.839384	1	0.308531	0.520849	1	0.21818	0.858061	1	0.211021	0.869819	1	0.233858	0.804627	1	0.03307	0.999639	1	-0.0421892	0.994724	1	0.0470354	0.993607	1	0.0549111	0.97798	1	0.0311891	0.99903	1	-0.0752591	0.886391	1	0.0139654	0.999993	1	0.0218412	0.999837	1	-0.00188085	1	1	0.0892245	0.429517	0.604156	0.0971003
HSP90AA1.HSP90AB1	0.234185	0.34574	0.665381	0.314604	0.0665552	0.161343	0.152166	0.7808	1	0.0304074	0.999957	1	0.148782	0.797736	1	0.0683353	0.995218	1	-0.0806051	0.695539	0.86436	0.0833313	0.379024	0.519805	0.203963	6.87079e-05	0.000165936	0.0863055	0.326843	0.453096	0.165867	0.000922265	0.00158812	0.163936	0.000562233	0.00117977	0.284568	0	0	0.166911	0.000354049	0.000697205	0.246472	1.50501e-09	7.04785e-09	0.120632	0.000502579	0.00127808	0.00297426
HSPA1A	-0.626764	0.0147837	0.0431768	-1.07014	2.6071e-07	1.3939e-06	-1.47762	0	0	-1.51064	0	0	-1.48947	0	0	-1.43611	0	0	0.443189	7.03759e-06	1.73233e-05	0.852167	0	0	0.884062	0	0	0.86361	0	0	0.809361	0	0	0.408978	9.32014e-09	2.84042e-08	0.440873	1.19465e-08	6.9507e-08	0.420421	0	0	0.366172	7.39494e-07	2.92748e-06	0.0318951	0.994459	1	0.0114426
HSPA5	-1.86836	0	0	-1.94905	0	0	-2.12172	0	0	-2.01144	0	0	-2.12375	0	0	-1.9875	0	0	0.0805061	0.778849	0.949453	0.25468	2.61625e-07	6.48155e-07	0.143271	0.0434343	0.0715827	0.256297	1.67724e-07	5.27918e-07	0.119158	0.102816	0.147318	0.174174	0.000937649	0.00189504	0.0627647	0.822071	1	0.175791	0.000706873	0.00134376	0.0386521	0.97155	1	-0.111409	0.00676004	0.0150686	0.00161729
HSPA9	-0.493379	0.161726	0.342195	0.30051	0.727565	1	0.60737	0.0225698	0.0753853	0.127943	0.994134	1	0.407279	0.318089	0.805764	0.209198	0.925459	1	-0.794075	0	0	-1.09944	0	0	-0.621137	0	0	-0.899755	0	0	-0.702559	0	0	-0.305361	0.000250597	0.000546756	0.172938	0.244579	0.42885	-0.10568	0.724886	0.886485	0.0915159	0.844207	1	0.4783	0	0	0.199682
HSPB1.pS82	0.659713	0.620938	0.965017	0.269091	0.992927	1	-0.243432	0.994862	1	0.115639	0.999932	1	0.0639123	0.999998	1	0.0874377	0.999986	1	0.390436	0.31004	0.419209	0.904458	1.94771e-10	5.54015e-10	0.54426	0.00739571	0.0137196	0.596704	0.000545257	0.00115043	0.572293	0.00126633	0.00214217	0.514022	0.00351521	0.00648963	0.153823	0.945037	1	0.206268	0.734334	0.892355	0.181857	0.839231	1	-0.360198	0.00626725	0.0141566	-0.307754
HSPD1	-0.0106228	1	1	0.403875	0.79833	1	0.801224	0.0571848	0.163911	0.387507	0.806949	1	0.318392	0.909855	1	0.442917	0.67753	1	-0.414684	0.0306271	0.0516286	-0.810535	0	0	-0.397944	0.00861285	0.0157492	-0.328111	0.0295213	0.049503	-0.453523	0.000385496	0.00070828	-0.395851	0.00195751	0.00373972	0.01674	0.999999	1	0.0865726	0.978128	1	-0.0388386	0.999753	1	0.41259	7.31287e-07	2.57628e-06	0.482423
IGF1R.pT1135.T1136	0.0960819	0.969109	1	0.0172748	0.999998	1	-0.00918106	1	1	-0.00168357	1	1	-0.0254265	0.999977	1	-0.0195659	0.999995	1	0.0786209	0.657234	0.824764	0.106575	0.0769817	0.122153	0.0979512	0.20382	0.302188	0.122411	0.0213806	0.0364895	0.115665	0.0397018	0.0584119	0.0279545	0.988221	1	0.0193303	0.999004	1	0.0437906	0.892293	1	0.0370442	0.951512	1	-0.00862429	0.99991	1	0.015836
IGFBP2	0.58865	0.00477076	0.0171838	0.994366	8.02698e-09	6.2612e-08	0.486699	0.0255298	0.0847553	0.680821	0.000249171	0.00134147	0.525348	0.0110361	0.0443626	0.730476	4.42739e-05	0.000239196	-0.405902	1.08018e-06	2.88049e-06	0.103264	0.574022	0.747202	-0.0919855	0.769179	0.965244	0.064205	0.927194	1	-0.141809	0.19224	0.267464	0.509166	0	0	0.313917	6.83991e-06	2.88629e-05	0.470107	0	0	0.264093	6.77319e-05	0.000198542	-0.195249	5.19811e-05	0.000152372	-0.0390586
IGFR1	0.0861609	0.995237	1	0.491327	0.00432165	0.0150561	-0.00807064	1	1	0.177977	0.812212	1	-0.050952	0.999681	1	0.116437	0.970439	1	-0.405353	0	0	0.0955441	0.441925	0.593354	-0.0916301	0.585356	0.756824	0.138016	0.0673993	0.109193	-0.0302587	0.996185	1	0.500897	0	0	0.313723	1.38508e-08	7.93836e-08	0.543369	0	0	0.375094	0	0	-0.187174	1.33314e-06	4.65386e-06	0.0424719
INPPL1	0.0584424	0.997763	1	0.170078	0.651612	0.996926	0.0485127	0.998984	1	0.0113446	1	1	0.0674193	0.993612	1	-0.0690873	0.992753	1	-0.111822	0.225683	0.317879	0.0112422	0.999945	1	0.0472835	0.908995	1	-0.00807382	0.999992	1	0.127547	0.0141673	0.0215882	0.123064	0.0134811	0.0231105	0.159105	0.00116844	0.00347187	0.103748	0.0639275	0.0936952	0.239369	0	0	0.0360413	0.826565	1	-0.019316
ITGA2	-1.01564	0	0	-1.23719	0	0	-1.50764	0	0	-1.31964	0	0	-1.41923	0	0	-1.40338	0	0	0.221373	2.43111e-05	5.72727e-05	0.493319	0	0	0.304193	0	0	0.404499	0	0	0.387766	0	0	0.271947	0	0	0.0828202	0.286357	0.49159	0.183126	2.41143e-06	6.01292e-06	0.166394	3.53204e-05	0.000109379	-0.189126	0	0	-0.0888205
ITGAL	-1.36683	1.43587e-06	7.65301e-06	-2.32771	0	0	-2.1832	0	0	-1.41551	1.52677e-07	9.25539e-07	-1.07936	0.00015235	0.000709641	-2.37791	0	0	0.960684	0	0	0.817673	0	0	0.048856	0.998922	1	-0.28657	0.0285791	0.0481333	1.01109	0	0	-0.143011	0.668639	0.839076	-0.911828	0	0	-1.24725	0	0	0.05041	0.997583	1	-0.768817	0	0	-1.10424
ITGB1	-3.47958	0	0	-3.5872	0	0	-3.63086	0	0	-3.58266	0	0	-3.67155	0	0	-3.52642	0	0	0.107434	0.245307	0.342617	0.152594	0.000836174	0.00162167	0.103269	0.130776	0.196933	0.192873	4.31615e-06	1.2277e-05	0.0468571	0.868586	1	0.0451598	0.866781	1	-0.00416546	1	1	0.085439	0.193649	0.269425	-0.0605771	0.617515	0.90506	-0.0493253	0.485814	0.668647	0.0402792
JAG1	0.599476	0.000129094	0.000599981	0.754321	2.62574e-07	1.71915e-06	0.339959	0.0996215	0.275802	0.535243	0.000584097	0.00312361	0.361351	0.0631855	0.21284	0.576763	0.000109933	0.000576733	-0.155031	0.143069	0.212118	0.260829	1.75498e-06	4.15995e-06	0.0644187	0.877897	1	0.239028	1.54136e-05	3.9992e-05	0.0227299	0.999188	1	0.415861	0	0	0.21945	0.000279218	0.000948847	0.394059	0	0	0.177761	0.00263684	0.00657498	-0.19641	2.02625e-07	7.84814e-07	-0.0218011
JAK2	-0.377343	0.602852	0.932094	-0.67917	0.0316192	0.0811534	-0.212525	0.950678	1	0.0423994	0.999995	1	-0.184015	0.975575	1	0.189995	0.971476	1	0.301641	0.0461839	0.0767733	-0.163505	0.39132	0.534757	-0.419556	2.91489e-05	7.41269e-05	-0.192425	0.193644	0.281664	-0.567321	0	0	-0.465146	4.50379e-08	1.30034e-07	-0.721197	0	0	-0.494066	0	0	-0.868962	0	0	-0.256051	0.000132004	0.000364672	-0.0289198
JMJD6	-0.629695	9.71838e-07	4.92601e-06	-0.334708	0.0512952	0.118471	-0.704346	0	0	-0.601665	1.33503e-06	6.7832e-06	-0.660173	3.57279e-08	1.64977e-07	-0.661928	3.33784e-08	1.71187e-07	-0.295173	5.6977e-07	1.63277e-06	0.0759633	0.534717	0.70079	-0.0278442	0.996182	1	0.0313814	0.988757	1	0.0322509	0.98752	1	0.371136	0	0	0.267329	1.74087e-08	9.83078e-08	0.326554	0	0	0.327424	0	0	-0.103808	0.00775819	0.016927	-0.044582
JUN.pS73	-0.466902	0.1885	0.386425	-0.96214	1.27105e-05	5.8579e-05	-0.41641	0.261149	0.569735	-0.472717	0.144889	0.425863	-0.440653	0.198959	0.509756	-0.430966	0.223256	0.555557	0.495052	6.64246e-07	1.86183e-06	-0.0491795	0.992642	1	0.00600085	1	1	-0.0253463	0.99982	1	-0.0359184	0.998717	1	-0.544232	0	0	-0.489051	0	0	-0.520398	0	0	-0.530971	0	0	0.0551803	0.923315	1	0.0238332
JUNB	0.56649	0.00214793	0.00825963	-0.253209	0.586356	0.901071	0.499364	0.00655566	0.0250788	0.38486	0.0918679	0.305215	0.413692	0.0476291	0.159907	0.423876	0.03885	0.129335	0.819513	0	0	0.0684389	0.85935	1	0.181816	0.0264423	0.0447306	0.153701	0.0580859	0.0945127	0.142632	0.10639	0.151873	-0.751074	0	0	-0.637697	0	0	-0.665812	0	0	-0.676881	0	0	0.113378	0.0409096	0.0741005	0.0852622
KAT2A	0.12188	0.98725	1	0.102539	0.994813	1	0.821623	1.22048e-06	7.35187e-06	0.449321	0.0494569	0.180208	0.583882	0.00205124	0.00926156	0.521603	0.00966551	0.0351589	0.0191548	0.999972	1	-0.698431	0	0	-0.327256	3.19991e-06	8.96908e-06	-0.461099	0	0	-0.399706	0	0	-0.717586	0	0	-0.34641	1.95958e-07	9.28987e-07	-0.480254	0	0	-0.418861	0	0	0.371176	0	0	0.237332
KDR	0.163386	0.756062	1	-0.12027	0.92934	1	-0.404697	0.00250149	0.00793472	-0.164467	0.717918	1	-0.187412	0.56098	1	-0.401809	0.0027855	0.0100508	0.28347	6.80946e-07	1.88117e-06	0.569396	0	0	0.328039	0	0	0.351701	0	0	0.565213	0	0	0.285925	0	0	0.0445687	0.93869	1	0.0682314	0.566509	0.717952	0.281743	0	0	-0.241357	0	0	-0.217694
KDR.pY117.5	-0.399625	0.0304645	0.07867	-0.510562	0.00128884	0.00446179	-0.521332	0.000439954	0.00157411	-0.383422	0.0323795	0.111038	-0.40134	0.0180562	0.0586571	-0.492257	0.00119366	0.00448389	0.110751	0.49448	0.639327	0.12302	0.118029	0.181293	-0.0160173	0.999916	1	0.002618	1	1	0.0926492	0.428261	0.553711	0.0122687	0.999966	1	-0.126768	0.125456	0.240876	-0.108133	0.190203	0.265593	-0.0181019	0.999671	1	-0.139037	0.000519044	0.00131127	-0.120402
KEAP1	0.475876	0.114939	0.270414	0.478842	0.106736	0.241147	0.300061	0.585716	1	0.245588	0.79538	1	0.177648	0.946017	1	0.367561	0.331603	0.788938	-0.00315253	1	1	0.177127	0.102161	0.158185	0.230473	0.0203635	0.0355435	0.299131	0.000113434	0.000265602	0.108332	0.653902	0.794615	0.18028	0.0676541	0.105606	0.233626	0.0120959	0.0297746	0.302284	3.72718e-05	7.99574e-05	0.111484	0.576207	0.85761	0.0533458	0.911466	1	0.122004
KIT	1.04297	0.0203665	0.0616463	0.153305	0.999089	1	-0.0201082	1	1	0.151277	0.998998	1	-0.0431924	0.999999	1	0.105927	0.999864	1	0.88948	4.73156e-08	1.47717e-07	1.06439	0	0	0.89188	0	0	1.08707	0	0	0.937061	0	0	0.174912	0.712587	0.885545	0.00239995	1	1	0.197587	0.571105	0.721395	0.0475814	0.999567	1	-0.172512	0.357124	0.50791	0.0226747
KMD1A	-0.0889796	0.983091	1	0.246928	0.253647	0.475921	0.229147	0.292389	0.678899	0.0505461	0.999078	1	0.0972044	0.966401	1	0.138328	0.83653	1	-0.336094	0	0	-0.316814	0	0	-0.13934	0.019635	0.0344285	-0.185281	6.23569e-05	0.000150598	-0.22729	3.01621e-07	7.2389e-07	0.0192798	0.998784	1	0.196754	4.57832e-05	0.000170687	0.150813	0.00144655	0.00265778	0.108804	0.067235	0.132216	0.177474	0	0	0.131533
KMT2A	-0.0973021	0.983888	1	0.356773	0.0455905	0.118471	0.39089	0.0120008	0.0447011	0.299227	0.132811	0.425863	0.255962	0.277178	0.742725	0.404771	0.00789876	0.0305167	-0.454261	0	0	-0.48688	0	0	-0.396343	0	0	-0.352361	0	0	-0.502056	0	0	-0.0326185	0.987381	1	0.0579178	0.865733	1	0.101901	0.185493	0.260913	-0.047795	0.917948	1	0.0905363	0.0527922	0.0929917	0.134519
KMT2D	0.0244387	0.999999	1	-0.558281	0.0048108	0.0147753	0.585511	0.00128514	0.0055018	0.349058	0.215291	0.628023	0.451058	0.0333815	0.116915	0.507586	0.00959065	0.0351589	0.582534	0	0	-0.559759	0	0	-0.324434	1.85955e-06	5.28939e-06	-0.425716	0	0	-0.48313	0	0	-1.14229	0	0	-0.906968	0	0	-1.00825	0	0	-1.06566	0	0	0.235326	5.84987e-08	2.49594e-07	0.134043
LATS1	0.0629547	0.997842	1	0.271663	0.188729	0.380037	0.0975794	0.971248	1	0.0323689	0.999943	1	0.0882484	0.98266	1	0.0280939	0.999974	1	-0.208895	0.00117056	0.00230511	-0.0333122	0.983883	1	0.0307715	0.992822	1	-0.0243906	0.996882	1	0.0348782	0.979671	1	0.175582	0.000202408	0.000449276	0.239666	5.86825e-07	2.71495e-06	0.184504	6.12251e-05	0.000129178	0.243773	1.60344e-08	7.33002e-08	0.0640837	0.286564	0.423232	0.00892158
LCK	0.228719	0.967986	1	-0.0706297	0.999953	1	0.802031	0.0120868	0.0429833	0.749112	0.0282018	0.109206	0.955425	0.00102982	0.00473384	0.792054	0.0139637	0.0484886	0.299163	0.116547	0.177596	-0.571999	1.19457e-10	3.42325e-10	-0.520206	2.16402e-06	6.11016e-06	-0.725802	0	0	-0.563318	6.60368e-09	1.73686e-08	-0.871162	0	0	-0.819369	0	0	-1.02496	0	0	-0.862481	0	0	0.0517923	0.983117	1	-0.153803
LDHA	0.408592	0.383828	0.709418	-0.183775	0.968238	1	0.094463	0.9989	1	-0.240192	0.87493	1	0.0974752	0.998679	1	-0.255627	0.831172	1	0.592181	0	0	0.315441	0.000330261	0.000657099	0.648969	0	0	0.312019	0.000357601	0.000789189	0.664236	0	0	-0.27674	0.00161163	0.00320655	0.056788	0.989295	1	-0.280161	0.00117727	0.00219452	0.0720547	0.94732	1	0.333528	0	0	-0.00342167
LEF1	0.371093	0.921998	1	0.970431	0.0517521	0.126854	2.09904	0	0	1.8292	3.13086e-07	2.0038e-06	1.63229	6.28567e-06	3.54651e-05	2.32042	0	0	-0.599524	0.00178645	0.00341291	-1.72663	0	0	-1.45792	0	0	-1.26029	0	0	-1.94931	0	0	-1.12711	0	0	-0.858395	0	0	-0.660765	3.1193e-07	8.31814e-07	-1.34979	0	0	0.268714	0.0274916	0.0517488	0.466344
LGALS3	-1.55379	0	0	-1.23424	2.67428e-06	1.34779e-05	-1.86859	0	0	-1.30162	2.04432e-07	1.21456e-06	-1.65952	0	0	-1.44962	0	0	-0.319731	0.0466148	0.0769726	0.31611	0.0040969	0.00752731	-0.251988	0.0874483	0.133785	0.106635	0.869397	1	-0.104153	0.885435	1	0.635841	0	0	0.0677435	0.988124	1	0.426367	4.10907e-06	1.00502e-05	0.215578	0.117937	0.217729	-0.568098	0	0	-0.209475
LMNB1	-0.546105	0.0714003	0.164164	-0.486692	0.149076	0.302075	0.0824052	0.999398	1	0.1488	0.985186	1	0.156038	0.979812	1	0.284958	0.717203	1	-0.0595993	0.994168	1	-0.627197	0	0	-0.694719	0	0	-0.701239	0	0	-0.831045	0	0	-0.567598	0	0	-0.63512	0	0	-0.64164	0	0	-0.771446	0	0	-0.067522	0.822754	1	-0.0740421
LRP6.pS1490	0.103476	0.922446	1	0.124612	0.82593	1	0.0605919	0.993354	1	0.0347587	0.999729	1	-0.0205179	0.999987	1	0.0411331	0.999237	1	-0.0213221	0.998848	1	0.0441968	0.848385	1	0.0689033	0.484537	0.650568	0.124897	0.00399066	0.00747519	0.0623605	0.518777	0.655297	0.0655189	0.404948	0.532534	0.0902254	0.13797	0.26228	0.146219	0.000136223	0.00027973	0.0836826	0.135678	0.244122	0.0247064	0.944627	1	0.0807003
LYN	-0.227595	0.938774	1	0.0111414	1	1	0.436177	0.334322	0.742068	0.281442	0.822606	1	0.368253	0.546792	1	0.381193	0.505248	1	-0.238922	0.190787	0.275421	-0.662459	0	0	-0.508851	4.23155e-08	1.47719e-07	-0.594944	0	0	-0.60877	0	0	-0.423537	5.23509e-07	1.40579e-06	-0.269929	0.016652	0.0389901	-0.356022	4.61492e-05	9.84517e-05	-0.369848	2.28664e-05	7.34128e-05	0.153608	0.0787192	0.133753	0.0675153
MAP2K1	0.344861	0.533127	0.891569	-0.306444	0.664365	0.987103	-0.217906	0.891791	1	0.0834822	0.999316	1	0.0396942	0.999991	1	-0.226597	0.872329	1	0.651118	0	0	0.564079	0	0	0.261564	0.00843569	0.0154991	0.30607	0.000193784	0.000437723	0.571475	0	0	-0.0870389	0.847859	1	-0.389554	1.70194e-06	7.78029e-06	-0.345049	4.58157e-06	1.1135e-05	-0.0796434	0.895503	1	-0.302515	9.40172e-09	4.34971e-08	-0.25801
MAP2K1.2.pS217.221	0.157561	0.989572	1	0.813218	0.00224253	0.00827393	1.15043	3.30301e-07	2.02796e-06	0.766942	0.00341534	0.0147138	0.856379	0.000469738	0.00240287	0.945224	6.59639e-05	0.000341348	-0.655843	0	0	-0.991555	0	0	-0.609195	0	0	-0.697914	0	0	-0.787646	0	0	-0.335711	0.000140498	0.000317361	0.0466479	0.997332	1	-0.042071	0.997574	1	-0.131803	0.565215	0.844524	0.382359	0	0	0.29364
MAP2K1.MAP2K2	0.400051	0.0161598	0.0524419	0.0776278	0.995127	1	-0.0250787	0.999991	1	-0.068902	0.997023	1	0.116573	0.950531	1	-0.211387	0.521868	1	0.322237	1.77156e-07	5.35654e-07	0.426442	0	0	0.469139	0	0	0.284381	0	0	0.611455	0	0	0.104205	0.17376	0.249902	0.146902	0.0232333	0.0534226	-0.0378562	0.972275	1	0.289218	0	0	0.0426965	0.812039	1	-0.142061
MAP2K2	0.392839	0.0131715	0.0432608	0.063591	0.998027	1	0.0898536	0.983877	1	-0.0355805	0.999918	1	0.0385729	0.999858	1	-0.0540284	0.999009	1	0.329062	1.71181e-08	5.47779e-08	0.304298	0	0	0.428606	0	0	0.35517	0	0	0.446885	0	0	-0.0247639	0.996587	1	0.0995434	0.266813	0.463603	0.0261074	0.995249	1	0.117823	0.0605707	0.121776	0.124307	0.000668597	0.00167805	0.0508713
MAPK1	0.052059	0.999915	1	-0.419924	0.13128	0.26862	0.221895	0.788419	1	0.0178389	1	1	0.320065	0.379602	0.890394	-0.118746	0.98833	1	0.471797	4.38435e-09	1.43897e-08	-0.168523	0.0715351	0.114935	0.0344058	0.9983	1	-0.267103	0.000150947	0.000347088	0.170822	0.064861	0.0943433	-0.64032	0	0	-0.437391	0	0	-0.7389	0	0	-0.300975	4.14043e-06	1.49993e-05	0.202929	3.18723e-05	9.61777e-05	-0.0985797
MAPK1.3.pT202.Y204	-0.604341	0.758669	1	0.434893	0.937216	1	1.54835	0.00155957	0.00619851	0.980872	0.167106	0.497587	1.16961	0.0444385	0.145143	1.36788	0.00882809	0.0319522	-1.03942	9.82731e-07	2.65753e-06	-2.15138	0	0	-1.58503	0	0	-1.77305	0	0	-1.97221	0	0	-1.11196	0	0	-0.545607	0.00868158	0.0220777	-0.733627	7.2273e-06	1.71314e-05	-0.932787	0	0	0.566353	1.97683e-06	6.77771e-06	0.378332
MAPK14	0.819249	0.000546247	0.00231603	0.248293	0.858939	1	-0.0139155	1	1	0.129445	0.993141	1	0.450858	0.185844	0.509756	-0.263741	0.789827	1	0.57077	0	0	0.834477	0	0	0.68999	0	0	0.369294	4.31441e-06	1.2277e-05	1.08301	0	0	0.263707	0.00230376	0.00429439	0.11922	0.673049	1	-0.201475	0.0474778	0.0717775	0.512237	0	0	-0.144488	0.0592699	0.102061	-0.465183
MAPK14.pT180.Y182	0.503078	0.446924	0.781553	0.416795	0.666246	0.997748	0.212597	0.977698	1	0.542583	0.307876	0.832609	0.818784	0.0157953	0.0589377	-0.0726159	0.999946	1	0.086097	0.991053	1	0.291793	0.0330042	0.0546277	-0.0393197	0.999735	1	-0.314803	0.0141139	0.0249757	0.575711	2.62357e-08	6.71634e-08	0.205696	0.259526	0.355921	-0.125417	0.861345	1	-0.4009	0.000191048	0.000388161	0.489614	1.82488e-06	6.80344e-06	-0.331113	1.4666e-05	4.61555e-05	-0.606596
MAPK8.MAPK10	-3.27319	0	0	-3.1001	0	0	-3.35784	0	0	-3.28101	0	0	-3.42896	0	0	-3.24558	0	0	-0.173276	0.0551537	0.0886152	0.0859553	0.530572	0.697739	0.00799659	0.999999	1	0.156667	0.0147325	0.0259508	-0.0275934	0.997212	1	0.259232	2.93023e-07	8.0372e-07	0.181273	0.00428064	0.0111065	0.329943	0	0	0.145683	0.0228089	0.0494838	-0.0779588	0.219067	0.340519	0.0707113
MAPK8.pT183.p185	0.125447	0.99997	1	-1.43829	0.0344322	0.0889558	0.179075	0.999682	1	0.00221428	1	1	0.853227	0.475486	1	-0.154601	0.999865	1	1.56355	0	0	-0.0523154	0.999934	1	0.123418	0.994191	1	-0.726877	0.000435566	0.000939648	0.280065	0.660807	0.800473	-1.61587	0	0	-1.44013	0	0	-2.29043	0	0	-1.28349	0	0	0.175734	0.769164	0.965776	-0.674562
MAPK9	-0.189568	0.933561	1	-0.744813	0.000436788	0.00169854	0.183365	0.929425	1	-0.0570552	0.999883	1	0.224534	0.831434	1	-0.0605864	0.999822	1	0.555059	0	0	-0.371621	1.94103e-07	4.87161e-07	-0.132327	0.468393	0.637812	-0.413199	0	0	-0.128964	0.408583	0.535481	-0.92668	0	0	-0.687386	0	0	-0.968258	0	0	-0.684024	0	0	0.239294	2.93895e-06	9.81352e-06	-0.0415783
MCL1	0.182069	0.952286	1	-0.105613	0.997166	1	0.0657808	0.999759	1	0.0471493	0.999968	1	-0.00356228	1	1	-0.072229	0.999586	1	0.287496	0.0103584	0.0181627	0.117601	0.561287	0.733109	0.135106	0.479967	0.649808	0.186535	0.0682581	0.10967	0.254316	0.00245292	0.00400818	-0.169895	0.105642	0.160343	-0.15239	0.286761	0.49159	-0.100961	0.681149	0.841033	-0.0331803	0.998537	1	0.0175047	0.999774	1	0.0689336
MDM2	0.10414	0.983852	1	0.507906	0.00148196	0.00577866	-0.0096779	1	1	0.145024	0.905328	1	-0.0402328	0.999899	1	0.209331	0.611042	1	-0.403952	0	0	0.115131	0.178631	0.267946	-0.0406975	0.984437	1	0.145276	0.0312802	0.0522243	-0.105174	0.276315	0.374929	0.519083	0	0	0.363254	0	0	0.549228	0	0	0.298778	0	0	-0.155828	5.69206e-05	0.000165587	0.0301455
MDM2.pS166	-0.304843	0.17316	0.357917	0.117396	0.963273	1	0.19457	0.650425	1	0.140856	0.901623	1	0.175054	0.753882	1	0.118811	0.952495	1	-0.422426	0	0	-0.4981	0	0	-0.445514	0	0	-0.478994	0	0	-0.423637	0	0	-0.0756744	0.587928	0.740211	-0.0230879	0.998967	1	-0.0565688	0.846598	0.994731	-0.0012114	1	1	0.0525865	0.646182	0.829879	0.0191056
MDM4	-0.258797	0.503686	0.828422	-0.0822839	0.996921	1	-0.272819	0.377444	0.744279	-0.158579	0.90016	1	-0.302554	0.251332	0.613677	-0.123351	0.967431	1	-0.176699	0.0839013	0.132041	0.015334	0.999938	1	-0.100032	0.525284	0.693158	0.04466	0.974477	1	-0.135428	0.107329	0.152646	0.192033	0.00170505	0.0033405	0.0766669	0.771947	1	0.221359	0.000111806	0.000230825	0.0412708	0.979918	1	-0.115366	0.0213154	0.0415488	0.029326
MEF2C	-0.422233	0.126551	0.272741	0.0889522	0.998019	1	0.013065	1	1	-0.0146349	1	1	-0.179457	0.908852	1	0.150057	0.960547	1	-0.511371	0	0	-0.433986	0	0	-0.407413	0	0	-0.241873	0.000871409	0.00181859	-0.572272	0	0	0.0773859	0.82415	0.98898	0.103959	0.626287	0.958144	0.269498	4.67695e-05	9.92236e-05	-0.0609009	0.93745	1	0.0265731	0.995551	1	0.192112
MEN1	-0.110331	0.963783	1	0.443079	0.00251404	0.00947637	0.416198	0.00342371	0.0141086	0.335102	0.0448287	0.170374	0.219377	0.42536	0.98065	0.484042	0.000277959	0.00141831	-0.553596	0	0	-0.525216	0	0	-0.445247	0	0	-0.328805	0	0	-0.594355	0	0	0.0283797	0.992773	1	0.108349	0.176138	0.320555	0.224791	7.62981e-07	1.95323e-06	-0.040759	0.954018	1	0.0799696	0.103306	0.172475	0.196412
MET.pY1234.Y1235	0.0888138	0.976513	1	0.238666	0.218587	0.429397	0.00164799	1	1	0.175448	0.558489	1	0.00745434	1	1	0.156708	0.674181	1	-0.150039	0.0242268	0.0413471	0.0884783	0.210059	0.309052	-0.0864484	0.320263	0.458885	0.0822626	0.283662	0.396095	-0.0678771	0.533908	0.665652	0.238517	0	0	0.0635903	0.655377	0.988231	0.232301	0	0	0.0821616	0.248624	0.426213	-0.174927	0	0	-0.00621579
MMP2	0.324765	0.0351589	0.103275	0.324331	0.033961	0.0946454	0.259078	0.136466	0.370126	0.310604	0.0383875	0.149304	0.212304	0.34849	0.869852	0.360934	0.0066563	0.0270331	0.000247934	1	1	0.0669994	0.59212	0.767178	0.0143464	0.999865	1	0.113364	0.049907	0.0815501	-0.0361513	0.966697	1	0.0667515	0.549339	0.700818	0.0140985	0.999851	1	0.113116	0.0358069	0.0547802	-0.0363992	0.958285	1	-0.052653	0.454253	0.634303	0.0463646
MNK1	0.421137	0.0246231	0.0728446	-0.262174	0.41709	0.677378	-0.206913	0.654371	1	-0.276824	0.31146	0.794896	-0.0282569	0.999989	1	-0.484605	0.00246293	0.00916706	0.683125	0	0	0.629363	0	0	0.698147	0	0	0.450297	0	0	0.905759	0	0	-0.0537621	0.908653	1	0.0150221	0.999941	1	-0.232828	1.06952e-05	2.48907e-05	0.222635	3.88036e-05	0.000119205	0.0687842	0.396358	0.561629	-0.179066
MSH2	-2.13138	0	0	-1.99906	0	0	-1.97364	0	0	-2.14533	0	0	-2.11546	0	0	-2.11537	0	0	-0.132505	0.0164508	0.0285841	-0.156423	2.00684e-05	4.50658e-05	0.0141345	0.99961	1	-0.0150121	0.999126	1	-0.0159866	0.998803	1	-0.0239174	0.986391	1	0.14664	0.000200687	0.000694267	0.117493	0.00213465	0.00376012	0.116519	0.00273123	0.00676641	0.170557	0	0	0.141411
MSH6	-0.48304	0.00788541	0.0236045	-0.234359	0.600777	0.914892	-0.16582	0.865295	1	-0.265162	0.409966	0.999139	-0.189778	0.771045	1	-0.210694	0.67324	1	-0.248867	0.00162364	0.00311739	-0.315907	1.55343e-09	4.32258e-09	-0.217692	0.00110133	0.00227372	-0.292359	1.10493e-07	3.56547e-07	-0.272329	1.41578e-06	3.25545e-06	-0.06704	0.804094	0.971956	0.0311751	0.996818	1	-0.0434918	0.970653	1	-0.0234618	0.999003	1	0.0982151	0.0775185	0.132298	0.0235482
MSI2	-0.271888	0.905324	1	0.000206807	1	1	0.901593	0.00104077	0.00434064	0.696935	0.0322061	0.122391	0.733921	0.0168146	0.0624276	0.791409	0.00700852	0.0270067	-0.272281	0.145209	0.214462	-1.17217	0	0	-0.968637	0	0	-1.00491	0	0	-1.06328	0	0	-0.899887	0	0	-0.696356	0	0	-0.732625	0	0	-0.790998	0	0	0.203531	0.0121357	0.0249204	0.167262
MTOR	-0.330595	0.36415	0.655229	-0.622514	0.00170486	0.00575324	0.149701	0.956642	1	-0.0960424	0.995955	1	0.102132	0.99394	1	-0.136075	0.972905	1	0.291732	0.00139499	0.00270543	-0.478984	0	0	-0.234367	0.00350734	0.00687152	-0.431825	0	0	-0.194503	0.0147449	0.0223796	-0.770716	0	0	-0.526099	0	0	-0.723557	0	0	-0.486235	0	0	0.244617	5.58705e-08	2.41059e-07	0.0471592
MTOR.pS2448	0.385978	0.161615	0.362417	0.366459	0.207124	0.407242	0.20391	0.811532	1	0.37893	0.146982	0.4572	0.168151	0.915327	1	0.323365	0.301382	0.747661	0.0193328	0.999967	1	0.183381	0.020675	0.0349745	0.00723434	1	1	0.21873	0.00201171	0.00393793	0.0626304	0.925691	1	0.164048	0.0413687	0.0673117	-0.0120984	0.999994	1	0.199398	0.00432108	0.00744079	0.0432976	0.985292	1	-0.176146	0.000210535	0.000573371	0.0353496
MUC1	-2.42741	0	0	-2.59579	0	0	-2.60393	0	0	-2.6349	0	0	-2.67681	0	0	-2.68689	0	0	0.168195	0.388872	0.518496	0.177835	0.0943641	0.147901	0.207674	0.050471	0.0800862	0.250301	0.00238571	0.00462682	0.259498	0.00153683	0.00258834	0.00964044	0.999999	1	0.0394787	0.997347	1	0.082106	0.844424	0.994731	0.0913027	0.77323	1	0.0298382	0.995075	1	0.0724655
MYC	-0.0496219	0.999976	1	-0.469193	0.181677	0.348899	0.0564985	0.999933	1	-0.0391504	0.999993	1	-0.0187505	1	1	-0.0210367	1	1	0.419385	5.69307e-05	0.000127101	-0.104808	0.752853	0.923628	-0.0102858	0.999999	1	-0.0299684	0.999531	1	-0.0285679	0.999659	1	-0.524193	0	0	-0.429671	1.36423e-07	6.71619e-07	-0.449354	0	0	-0.447953	0	0	0.0945222	0.476184	0.65775	0.0748395
MYH11	-0.02766	0.999984	1	0.112947	0.95669	1	-0.0450315	0.999632	1	-0.00318258	1	1	0.0449309	0.999634	1	-0.0851436	0.987206	1	-0.140793	0.110876	0.170305	0.018684	0.999417	1	-0.0242917	0.99829	1	-0.0716878	0.605289	0.78524	0.0575009	0.819647	0.968445	0.159477	0.00168091	0.00331618	0.116501	0.109238	0.211856	0.0691052	0.60159	0.757412	0.198294	2.39011e-05	7.52298e-05	-0.0429757	0.772117	0.965776	-0.0903718
MYH9.pS1943	0.522202	0.00148894	0.00594391	0.308908	0.215698	0.424122	0.0999972	0.98523	1	0.117788	0.96795	1	0.265789	0.340935	0.85878	-0.0338382	0.999968	1	0.213108	0.0081568	0.014501	0.423517	0	0	0.404599	0	0	0.257316	1.84994e-06	5.46443e-06	0.556057	0	0	0.21041	0.000120172	0.000273055	0.191492	0.00258256	0.00703902	0.0442085	0.961253	1	0.34295	0	0	-0.0189179	0.997816	1	-0.166201
NCL	-0.791679	2.65273e-09	7.27509e-09	-0.356269	0.0668035	0.146884	-0.212585	0.566368	1	-0.468063	0.0023391	0.00916962	-0.452635	0.00318807	0.0113297	-0.321664	0.103799	0.276933	-0.435596	0	0	-0.577781	0	0	-0.323429	0	0	-0.33814	0	0	-0.469997	0	0	-0.142184	0.0221592	0.0365198	0.112167	0.221124	0.391298	0.0974561	0.282163	0.381516	-0.034401	0.986863	1	0.254351	0	0	0.23964
NCSTN	0.382681	0.000854251	0.00363636	0.264305	0.0664349	0.161343	0.141228	0.689257	1	0.0992448	0.926875	1	0.122202	0.8143	1	0.0253605	0.999956	1	0.118189	0.0852845	0.13367	0.242765	0	0	0.283622	0	0	0.261381	0	0	0.357337	0	0	0.124576	0.00280401	0.00520164	0.165432	6.89541e-05	0.000251565	0.143192	0.000231187	0.000464796	0.239148	0	0	0.0408565	0.609268	0.801229	0.0186164
NDRG1.pT346	0.302795	0.304926	0.595869	-0.201383	0.768217	1	0.0336448	0.999978	1	0.0612122	0.999312	1	0.0447677	0.999879	1	0.063559	0.99909	1	0.503991	0	0	0.270462	2.46093e-06	5.72724e-06	0.241768	0.000207873	0.000477983	0.25893	6.77846e-06	1.83305e-05	0.239253	5.60353e-05	0.000110915	-0.233529	3.89658e-05	9.17968e-05	-0.262223	1.60935e-05	6.57437e-05	-0.245061	1.00746e-05	2.37341e-05	-0.264738	1.50387e-06	5.89273e-06	-0.0286942	0.984329	1	-0.0115323
NDUFB4	-2.99139	0	0	-3.87167	0	0	-2.9379	0	0	-3.08772	0	0	-2.99685	0	0	-3.03473	0	0	0.880087	0	0	-0.0521827	0.965336	1	0.0965147	0.668547	0.847268	0.00635942	1	1	0.0433555	0.986555	1	-0.93227	0	0	-0.783573	0	0	-0.873728	0	0	-0.836732	0	0	0.148697	0.00269943	0.0063594	0.0585421
NF2	-0.818937	0.0969415	0.217059	-0.625716	0.364694	0.616108	-0.563765	0.44478	0.863114	-0.451755	0.715249	1	-0.535024	0.509938	1	-0.400103	0.808862	1	-0.193407	0.807629	0.969154	-0.253859	0.246073	0.352582	-0.366996	0.0340206	0.0565536	-0.283009	0.133725	0.203771	-0.418817	0.00309056	0.00494489	-0.0604527	0.997624	1	-0.173589	0.73865	1	-0.0896025	0.979476	1	-0.22541	0.341488	0.562796	-0.113137	0.770328	0.965776	-0.0291498
NFE2L2	0.00662592	1	1	0.165485	0.736714	1	-0.0567729	0.99821	1	0.11107	0.942885	1	-0.0253074	0.999984	1	0.228075	0.310989	0.775007	-0.159046	0.0292234	0.049654	0.0647113	0.676866	0.85781	-0.104258	0.196388	0.292298	0.0328364	0.982734	1	-0.221432	1.06428e-06	2.47686e-06	0.223757	2.1071e-07	5.82105e-07	0.0547872	0.84785	1	0.191882	1.47944e-05	3.3418e-05	-0.0623863	0.674977	0.972656	-0.16897	6.58134e-08	2.77718e-07	-0.0318749
NLN	-0.528431	0.272831	0.530822	0.228469	0.959187	1	0.520155	0.238164	0.564412	0.00633698	1	1	0.247597	0.927277	1	0.276078	0.883077	1	-0.757086	0	0	-1.04727	0	0	-0.534583	2.25115e-07	7.32577e-07	-0.775126	0	0	-0.804492	0	0	-0.290187	0.00860699	0.0150917	0.222504	0.165801	0.306093	-0.0180392	0.999991	1	-0.0474059	0.997544	1	0.512691	0	0	0.272148
NOL3	-0.286399	0.580445	0.914286	-0.368819	0.260542	0.457808	0.123177	0.985952	1	0.0195521	1	1	0.248147	0.687244	1	-0.039095	0.99998	1	0.0822343	0.930286	1	-0.408263	0	0	-0.305765	4.76605e-05	0.000119618	-0.533643	0	0	-0.247286	0.000766455	0.00136892	-0.490497	0	0	-0.387999	7.15851e-09	4.22903e-08	-0.615877	0	0	-0.329521	2.84127e-07	1.14847e-06	0.102498	0.182883	0.290194	-0.12538
NOTCH1	0.346085	0.443239	0.781553	-0.0247171	0.999999	1	0.341558	0.400753	0.827749	0.259055	0.734659	1	0.250156	0.754937	1	0.280684	0.641495	1	0.370616	0.000125697	0.000275816	0.00583894	1	1	0.0872155	0.872443	1	0.0968319	0.739857	0.931492	0.065418	0.951441	1	-0.364777	1.26105e-07	3.53463e-07	-0.2834	0.000553633	0.00174258	-0.273784	0.000208784	0.000421964	-0.305198	2.30886e-05	7.34128e-05	0.0813765	0.554578	0.74259	0.090993
NOTCH1_cleaved	0.966557	2.63048e-06	1.52321e-05	-0.404359	0.274274	0.477947	0.188918	0.930581	1	0.00948432	1	1	0.0730902	0.999562	1	0.134684	0.986995	1	1.37073	0	0	0.778952	0	0	0.957259	0	0	0.89437	0	0	0.831891	0	0	-0.591778	0	0	-0.413472	5.49609e-08	2.85202e-07	-0.47636	0	0	-0.53884	0	0	0.178306	0.00263396	0.00624346	0.115418
NOTCH2	0.0250016	1	1	-0.628601	0.0469484	0.114772	-0.0722022	0.999837	1	-0.151509	0.990065	1	0.139627	0.993146	1	-0.374409	0.515612	1	0.653417	0	0	0.0985163	0.865287	1	0.176697	0.343236	0.486356	-0.113723	0.758856	0.947274	0.399428	6.92054e-06	1.49297e-05	-0.5549	0	0	-0.47672	9.95117e-08	4.96266e-07	-0.767139	0	0	-0.253989	0.0123369	0.0280319	0.0781804	0.783197	0.976453	-0.212239
NOTCH3	-0.56476	0.0311738	0.0818178	-0.0214437	1	1	-0.656259	0.0030366	0.0102018	-0.0172397	1	1	-0.542953	0.0288666	0.0919652	0.0212243	1	1	-0.543502	0	0	0.0928116	0.802056	0.971575	-0.547334	0	0	-0.0209034	0.999918	1	-0.585967	0	0	0.636314	0	0	-0.00383213	1	1	0.522599	0	0	-0.0424645	0.994369	1	-0.640146	0	0	-0.113715
NPM1_C	-0.56622	0.0639403	0.152005	0.066687	0.999878	1	0.571603	0.0399976	0.119139	-0.0011227	1	1	0.212733	0.918869	1	0.178331	0.964847	1	-0.633094	0	0	-1.13651	0	0	-0.564912	0	0	-0.778051	0	0	-0.744534	0	0	-0.503417	0	0	0.0681816	0.971234	1	-0.144957	0.350284	0.46223	-0.11144	0.678833	0.972656	0.571599	0	0	0.35846
NRAS	-1.61294	0	0	-1.50115	6.73192e-08	3.91756e-07	-1.91413	0	0	-1.40265	2.61934e-07	1.51773e-06	-1.75688	0	0	-1.60129	0	0	-0.111973	0.961867	1	0.302503	0.0188999	0.032113	-0.210106	0.345459	0.487707	0.144847	0.696071	0.885071	-0.0116322	1	1	0.414475	7.31071e-05	0.000167102	-0.0981329	0.949169	1	0.25682	0.0564425	0.083683	0.10034	0.91918	1	-0.512608	0	0	-0.157655
NUMB	-0.231872	0.490324	0.814627	-0.0125581	1	1	0.11641	0.955786	1	0.0858894	0.991166	1	0.201605	0.603248	1	0.0605677	0.998633	1	-0.2195	0.00220038	0.0041419	-0.346969	0	0	-0.317576	0	0	-0.432574	0	0	-0.292422	0	0	-0.127469	0.0507518	0.0812029	-0.0980756	0.354855	0.589889	-0.213074	1.70912e-05	3.83802e-05	-0.0729223	0.625366	0.913082	0.0293936	0.96762	1	-0.0856048
PAK1	1.13359	0.000195952	0.00084083	0.71753	0.0704044	0.163487	0.799989	0.0179222	0.0600814	0.625174	0.145584	0.449097	0.794038	0.0192048	0.0699437	0.403094	0.644188	1	0.415875	0.00752116	0.0134331	0.334915	0.00622465	0.011066	0.508603	9.78317e-06	2.60885e-05	0.340456	0.00457825	0.00853421	0.730514	0	0	-0.0809598	0.97179	1	0.092728	0.962657	1	-0.0754183	0.979555	1	0.314639	0.00843996	0.0200058	0.173688	0.111362	0.182748	0.00554151
PAK4	0.104167	0.964076	1	0.229951	0.348567	0.616108	0.0668485	0.995497	1	0.0312203	0.999946	1	0.0033702	1	1	0.0651015	0.99611	1	-0.12597	0.162555	0.237342	0.0386306	0.961452	1	0.073132	0.619019	0.794994	0.101699	0.141519	0.21395	0.0390824	0.95938	1	0.164601	0.000432067	0.000911614	0.199102	4.37425e-05	0.000164678	0.22767	7.55637e-08	2.19822e-07	0.165053	0.000417854	0.00113798	0.0345013	0.884562	1	0.0630688
PARK7	-1.17531	0	0	-1.08764	0	0	-1.1515	0	0	-1.14823	0	0	-1.19021	0	0	-1.11099	0	0	-0.0878555	0.4915	0.637622	-0.0225039	0.996565	1	-0.0269018	0.993888	1	0.0158	0.999518	1	-0.0643016	0.591672	0.730553	0.0653516	0.523233	0.677563	0.0609537	0.693141	1	0.103655	0.0530598	0.0789727	0.0235539	0.994551	1	-0.00439795	0.999998	1	0.0383039
PARP	-0.791109	1.35571e-05	6.25482e-05	-0.0642041	0.999638	1	-0.0343753	0.999988	1	-0.24636	0.671289	1	-0.260518	0.595007	1	-0.0664607	0.99944	1	-0.727091	0	0	-0.755422	0	0	-0.544564	0	0	-0.529689	0	0	-0.724631	0	0	-0.0283302	0.998707	1	0.182528	0.0389963	0.0870615	0.197403	0.0065449	0.0108329	0.00246003	1	1	0.210858	5.27436e-06	1.7164e-05	0.225733
PARP_cleaved	-0.621233	0.231425	0.458699	-0.188868	0.991909	1	0.092065	0.999824	1	-0.240853	0.96682	1	-0.287195	0.919169	1	0.0770453	0.999938	1	-0.432551	0.00825408	0.0146063	-0.711986	0	0	-0.380194	0.00570901	0.0107993	-0.333135	0.0109191	0.019778	-0.698261	0	0	-0.279435	0.0465415	0.074778	0.0523568	0.99863	1	0.0994156	0.937192	1	-0.26571	0.0705456	0.136816	0.331791	3.20592e-05	9.61777e-05	0.37885
PCNA	-0.768559	0.000133061	0.00053284	-0.695483	0.000799134	0.0030515	-0.831638	7.03389e-06	3.21161e-05	-0.645255	0.00167535	0.00724879	-0.668031	0.000771432	0.0031913	-0.491652	0.0391019	0.120051	-0.0732623	0.966262	1	0.0643916	0.944773	1	-0.123118	0.51696	0.686895	-0.0996245	0.670303	0.863747	-0.276889	0.000185278	0.000352211	0.137654	0.240021	0.333942	-0.0498556	0.987415	1	-0.0263622	0.999407	1	-0.203627	0.0118786	0.0273137	-0.187509	0.000376744	0.000977498	-0.164016
PDCD1	-2.13698	0	0	-1.86365	0	0	-1.82307	0	0	-2.09775	0	0	-2.09197	0	0	-2.00379	0	0	-0.273521	0.00570106	0.0103264	-0.312605	4.75765e-06	1.09397e-05	-0.0390522	0.996637	1	-0.0441067	0.989933	1	-0.133177	0.284938	0.383916	-0.0390837	0.993733	1	0.234469	0.00340703	0.00908541	0.229414	0.00127827	0.00237128	0.140344	0.185408	0.328096	0.273552	0	0	0.268498
PDCD4	0.139211	0.996744	1	0.873234	0.00298298	0.0106232	1.29577	1.24411e-07	7.94086e-07	1.09327	2.40899e-05	0.000138006	1.22655	7.43109e-07	4.57504e-06	1.06832	3.18572e-05	0.000170002	-0.734209	0	0	-1.15525	0	0	-0.953875	0	0	-1.08643	0	0	-0.92909	0	0	-0.421042	5.73416e-06	1.42982e-05	-0.219666	0.160969	0.301523	-0.352224	0.000285574	0.000568189	-0.194881	0.201109	0.351027	0.201376	0.0129223	0.0263945	0.0688184
PDGFRB	0.19225	0.419419	0.766422	0.287342	0.0446765	0.118471	0.173453	0.491392	0.997646	0.141216	0.734873	1	0.094796	0.946852	1	0.103704	0.919965	1	-0.0952781	0.32619	0.437962	0.0201087	0.997581	1	0.0512198	0.827138	1	0.0983567	0.0744509	0.117651	0.0885626	0.155999	0.219427	0.115387	0.0121617	0.0210365	0.146498	0.00135582	0.00391454	0.193635	2.43136e-07	6.52898e-07	0.183841	1.59844e-06	6.07725e-06	0.0311111	0.871339	1	0.078248
PDK1	-0.218119	0.840883	1	-0.122501	0.98951	1	-0.128607	0.983188	1	-0.136446	0.97852	1	-0.129215	0.982686	1	-0.0996386	0.995708	1	-0.095804	0.869014	1	-0.0881995	0.766044	0.936818	-0.0814872	0.871165	1	-0.0880008	0.76226	0.947274	-0.118463	0.438044	0.564459	0.00760449	1	1	0.0143168	0.999988	1	0.00780313	0.999999	1	-0.0226593	0.999722	1	0.00671234	0.999999	1	0.000198647
PDK1.S241	0.442935	0.0705422	0.173642	-0.0429356	0.999964	1	0.318954	0.332382	0.743229	0.196215	0.852407	1	0.30876	0.371749	0.890394	0.109832	0.990351	1	0.485684	0	0	0.125293	0.301214	0.420605	0.246905	0.00127872	0.00261186	0.135077	0.209054	0.29954	0.33312	1.69692e-07	4.12416e-07	-0.360391	0	0	-0.238779	0.00127248	0.00370176	-0.350607	0	0	-0.152564	0.0825128	0.155318	0.121612	0.0408834	0.0741005	0.00978431
PECAM1	-2.97421	0	0	-3.21198	0	0	-3.4178	0	0	-3.23813	0	0	-3.31453	0	0	-3.2983	0	0	0.237591	0.000273676	0.000580616	0.444906	0	0	0.264113	3.49307e-07	1.08173e-06	0.341228	0	0	0.324112	0	0	0.207316	1.41007e-05	3.44883e-05	0.0265222	0.997046	1	0.103637	0.153092	0.217731	0.0865212	0.361039	0.587589	-0.180793	6.72816e-08	2.80827e-07	-0.103678
PIK3CA	0.227653	0.844748	1	-0.0683751	0.999695	1	0.0200421	1	1	0.215704	0.856232	1	-0.0173756	1	1	0.250694	0.734452	1	0.295842	0.00411915	0.00753215	0.208923	0.0172225	0.0293931	0.0121345	0.999997	1	0.245932	0.00189073	0.00374248	-0.023024	0.999817	1	-0.0869186	0.78574	0.957855	-0.283707	0.00036473	0.00119706	-0.0499102	0.982171	1	-0.318866	4.28294e-06	1.51986e-05	-0.196789	0.000220617	0.000592425	0.0370083
PIK3CB	-0.955704	2.61671e-05	0.000114575	-1.20438	1.36972e-08	7.64233e-08	-1.35022	0	0	-0.983333	5.21701e-06	2.68317e-05	-1.24653	0	0	-1.14459	2.27919e-08	1.25755e-07	0.24849	0.0863073	0.134724	0.395829	8.89896e-07	2.13575e-06	0.0278144	0.999824	1	0.291727	0.000878828	0.00182416	0.188899	0.116176	0.164618	0.147338	0.32913	0.437321	-0.220676	0.0488284	0.107143	0.0432362	0.995716	1	-0.059591	0.977481	1	-0.368015	0	0	-0.104102
PIM1	-1.66621	0	0	-1.64719	0	0	-1.5652	0	0	-1.40855	0	0	-1.37626	0	0	-1.40686	0	0	-0.0192092	0.999996	1	-0.0997019	0.876613	1	-0.25748	0.0459425	0.0744384	-0.289053	0.00555149	0.0102984	-0.259338	0.0216205	0.0321794	-0.0804927	0.943399	1	-0.238271	0.0658002	0.136822	-0.269844	0.00804214	0.0131412	-0.240129	0.0313979	0.0666122	-0.157778	0.0767829	0.131628	-0.189351
PIM2	0.232827	0.49071	0.842978	0.401949	0.0191336	0.0555766	0.529612	0.000163804	0.000837924	0.267234	0.274841	0.769941	0.260893	0.288442	0.763458	0.313149	0.111138	0.323267	-0.169309	0.0467047	0.0769726	-0.295472	0	0	-0.0342215	0.99229	1	-0.0271626	0.996618	1	-0.0803043	0.562316	0.696546	-0.126164	0.0568512	0.0898389	0.135087	0.061929	0.129949	0.142146	0.0172602	0.0271636	0.0890042	0.383134	0.61047	0.261251	0	0	0.26831
PKM	1.09491	1.38137e-05	7.01018e-05	0.00558669	1	1	0.644344	0.0338409	0.104114	0.364713	0.597034	1	0.880247	0.000532274	0.00261748	0.153135	0.990453	1	1.08914	0	0	0.451879	4.33505e-07	1.06709e-06	0.730383	0	0	0.215566	0.0949995	0.147096	0.941793	0	0	-0.637259	0	0	-0.358755	0.000353125	0.00116896	-0.873571	0	0	-0.147345	0.46891	0.720246	0.278504	1.7618e-05	5.41225e-05	-0.236312
PLK1	-2.10894	0	0	-2.01176	0	0	-2.09409	0	0	-2.12954	0	0	-2.17805	0	0	-2.10279	0	0	-0.0973657	0.436267	0.577677	-0.0135375	0.999866	1	0.0207855	0.998957	1	0.0700112	0.551817	0.73832	-0.00614019	0.999999	1	0.0838282	0.28553	0.388806	0.118151	0.0598394	0.126255	0.167377	0.000184456	0.000376761	0.0912255	0.193841	0.339886	0.034323	0.87694	1	0.0835487
PPARA	-0.110471	0.944644	1	0.268295	0.147233	0.315817	-0.136961	0.827744	1	0.11568	0.919618	1	-0.14993	0.75702	1	0.103629	0.949068	1	-0.378952	0	0	0.0278029	0.991665	1	-0.225965	1.78669e-06	5.12007e-06	0.0403625	0.943101	1	-0.214083	1.03039e-06	2.41263e-06	0.406755	0	0	0.152987	0.00313431	0.00841662	0.419315	0	0	0.164869	0.000237279	0.000655505	-0.253768	0	0	0.0125597
PPARG	-1.29499	0.00188641	0.00658044	-0.311688	0.96464	1	-0.952368	0.0419777	0.115477	-0.582582	0.531987	1	-0.969723	0.0353519	0.112682	-0.844787	0.105892	0.287639	-0.983485	0	0	-0.341306	0.0719309	0.115089	-0.712219	1.20385e-06	3.58355e-06	-0.324361	0.0989318	0.152569	-0.450182	0.00396058	0.0062587	0.642179	9.10895e-07	2.4123e-06	0.271266	0.320034	0.543774	0.659124	3.17315e-07	8.40338e-07	0.533302	0.000106557	0.000303096	-0.370913	0.000287604	0.000751291	0.016945
PREX1	0.121058	0.950799	1	-0.312405	0.118256	0.241147	0.0260018	0.999988	1	0.0732304	0.995631	1	0.107719	0.964823	1	0.0183998	0.999999	1	0.433276	0	0	0.0963683	0.291116	0.407988	0.0480129	0.948688	1	0.0142422	0.999899	1	0.102675	0.220492	0.303473	-0.336908	0	0	-0.385263	0	0	-0.419034	0	0	-0.330601	0	0	-0.0483554	0.696979	0.88917	-0.0821261
PRKAA1.2	0.666573	0.00751648	0.025177	-0.834838	0.00018552	0.000762716	0.230912	0.857944	1	0.106704	0.997153	1	0.315367	0.575997	1	0.0628946	0.999853	1	1.50122	0	0	0.436974	0	0	0.560055	0	0	0.352109	6.46298e-06	1.76085e-05	0.603696	0	0	-1.06425	0	0	-0.941169	0	0	-1.14912	0	0	-0.897529	0	0	0.123081	0.143723	0.233854	-0.0848648
PRKAA1.2.pT172	-0.0925731	0.999929	1	-0.880474	0.0501169	0.118935	0.603125	0.347827	0.744279	0.393046	0.823267	1	0.647333	0.261712	0.682537	0.492557	0.600926	1	0.787715	3.25434e-07	9.61281e-07	-0.694386	5.35824e-10	1.51291e-09	-0.485433	0.000820557	0.00174085	-0.739003	0	0	-0.585113	2.50549e-06	5.62636e-06	-1.4821	0	0	-1.27315	0	0	-1.52672	0	0	-1.37283	0	0	0.208953	0.0957638	0.161286	-0.0446175
PRKAA2.pS345	0.455236	0.367914	0.685825	0.652388	0.0452755	0.117139	0.672735	0.0229931	0.0753853	0.860113	0.00104583	0.00508498	0.551687	0.116063	0.356782	0.717223	0.011442	0.0404759	-0.197338	0.444513	0.586574	-0.216186	0.0997702	0.155739	-0.404691	6.42327e-05	0.00015611	-0.0955474	0.893856	1	-0.261969	0.0193464	0.0290195	-0.0188489	0.999982	1	-0.207354	0.164909	0.306093	0.10179	0.837085	0.992101	-0.0646315	0.980837	1	-0.188505	0.0149086	0.0298172	0.120639
PRKAR1A	-0.319035	0.502612	0.828422	-0.429271	0.151468	0.303156	-0.502127	0.0348596	0.0955973	-0.428616	0.127788	0.376361	-0.328037	0.406821	0.890394	-0.695797	0.000444312	0.00184789	0.11005	0.802703	0.968086	0.184404	0.050369	0.0823051	0.109766	0.660558	0.839915	0.00990528	0.999999	1	0.376779	4.5527e-08	1.15777e-07	0.0743542	0.878896	1	-0.000283876	1	1	-0.100145	0.629478	0.784803	0.266729	0.000208092	0.000579037	-0.0746381	0.616125	0.806152	-0.174499
PRKCA	-0.486202	0.0949647	0.210152	-0.63544	0.00689206	0.019676	-0.837781	2.31276e-05	0.000100391	-0.635154	0.00467731	0.017792	-0.771209	0.000143487	0.000659774	-0.614237	0.00627557	0.0221112	0.149051	0.542191	0.696325	0.352891	1.847e-06	4.35121e-06	0.149137	0.341872	0.486218	0.285909	0.000244487	0.000549024	0.128052	0.443121	0.569092	0.20384	0.0209479	0.034974	8.62075e-05	1	1	0.136858	0.300239	0.404532	-0.020999	0.999889	1	-0.203754	0.000213715	0.000577934	-0.0669821
PRKCA.pS657	-1.95727	0	0	-2.07989	0	0	-2.40539	0	0	-1.77048	0	0	-2.07455	0	0	-1.99058	0	0	0.122437	0.938495	1	0.449432	2.17494e-05	4.85567e-05	-0.186598	0.48228	0.649808	0.118186	0.850928	1	0.0333268	0.999815	1	0.326995	0.0039565	0.00726936	-0.309035	0.020419	0.0475207	-0.00425109	1	1	-0.0891101	0.950937	1	-0.63603	0	0	-0.331247
PRKCB.pS660	-0.176572	0.891956	1	-0.00835696	1	1	0.138841	0.955469	1	0.154806	0.929655	1	0.16709	0.895532	1	0.14434	0.946447	1	-0.168401	0.161387	0.236537	-0.3141	1.25676e-07	3.21731e-07	-0.331192	2.55177e-07	8.16565e-07	-0.342759	0	0	-0.320895	5.80435e-08	1.43798e-07	-0.145699	0.0703919	0.109435	-0.162791	0.0546363	0.117209	-0.174358	0.0118993	0.0188815	-0.152494	0.0491343	0.100359	-0.017092	0.999337	1	-0.0286582
PRKCD.pS664	-0.120892	0.982123	1	-0.0612037	0.999573	1	-0.0420523	0.999939	1	0.116241	0.982512	1	-0.094943	0.993607	1	0.117607	0.980314	1	-0.0598741	0.974091	1	-0.0775269	0.773084	0.942426	-0.236947	0.00081234	0.00173299	-0.0250456	0.999174	1	-0.238481	0.000187286	0.000354275	-0.0176527	0.999868	1	-0.177073	0.0250005	0.057144	0.0348286	0.993498	1	-0.178607	0.0096353	0.022424	-0.15942	0.000483136	0.00124055	0.0524813
PSMB9	-1.18182	0	0	-1.18338	0	0	-1.04345	0	0	-1.16317	0	0	-0.923339	2.36282e-08	1.16699e-07	-1.2353	0	0	0.00137425	1	1	-0.137064	0.21294	0.310909	-0.0184723	0.999945	1	-0.257581	0.000170735	0.000390252	0.0534911	0.968718	1	-0.138438	0.164458	0.240122	-0.0198465	0.999897	1	-0.258955	6.5624e-05	0.000137703	0.0521168	0.966603	1	0.118591	0.0559543	0.0976657	-0.120517
PTEN	0.0204821	1	1	-0.198152	0.952576	1	-0.146948	0.987027	1	-0.0248975	1	1	-0.0507417	0.999969	1	-0.0685326	0.99982	1	0.218448	0.200984	0.287977	0.168743	0.229199	0.330874	0.0455653	0.997217	1	0.0721269	0.953063	1	0.089032	0.882306	1	-0.0497047	0.991704	1	-0.172882	0.246152	0.429647	-0.146321	0.341729	0.452496	-0.129416	0.507822	0.770766	-0.123178	0.190255	0.299417	-0.096616
PTGS2	-0.688875	1.0444e-05	4.90855e-05	-0.985528	0	0	-0.681616	4.03147e-06	1.80762e-05	-0.512469	0.00198179	0.00808965	-0.600903	8.55322e-05	0.000389429	-0.480953	0.00423249	0.0152977	0.296467	5.42032e-05	0.000122435	-0.00594716	1	1	-0.17622	0.0178382	0.0317123	-0.0870692	0.573791	0.754575	-0.207905	0.000648242	0.00116866	-0.302414	1.49582e-09	4.59515e-09	-0.472687	0	0	-0.383536	0	0	-0.504371	0	0	-0.170273	2.76784e-05	8.43533e-05	-0.081122
PTK2	-0.218842	0.964436	1	-0.239659	0.943616	1	-0.752557	0.0118353	0.0378059	-0.400534	0.550174	1	-0.535319	0.186457	0.493501	-0.561187	0.144184	0.381529	0.0206307	0.999996	1	0.535028	5.72055e-10	1.60342e-09	0.181877	0.413054	0.574684	0.31738	0.00309177	0.0059362	0.342362	0.00107477	0.00183428	0.514397	5.72544e-10	1.77304e-09	0.161246	0.523014	0.816412	0.296749	0.00453771	0.00774436	0.321731	0.00155776	0.00396146	-0.35315	7.4327e-08	3.06899e-07	-0.217648
PTK2.pY397	-0.248013	0.64801	0.9728	-0.318623	0.333728	0.561125	-0.398638	0.0804971	0.198014	-0.345152	0.207703	0.568192	-0.347758	0.187567	0.488935	-0.426242	0.0473898	0.13903	0.0704238	0.949553	1	0.151938	0.0827089	0.130701	0.0973246	0.649725	0.831648	0.100648	0.515439	0.696932	0.178247	0.020544	0.030696	0.081514	0.716224	0.885729	0.0269007	0.999179	1	0.0302243	0.997419	1	0.107823	0.387574	0.614994	-0.0546133	0.792579	0.984953	-0.0512897
PTPN11	0.291733	0.215245	0.458699	0.114567	0.967133	1	0.00427444	1	1	0.118152	0.95581	1	-0.0412183	0.999853	1	0.157728	0.83341	1	0.17698	0.0312649	0.0524251	0.288772	0	0	0.173767	0.00663833	0.0124347	0.333855	0	0	0.134022	0.047987	0.0703322	0.111791	0.13375	0.198302	-0.00321318	1	1	0.156874	0.00526467	0.00886681	-0.0429579	0.956129	1	-0.115004	0.00560684	0.0127398	0.0450833
PTPN11.pY542	0.219193	0.542815	0.901583	-0.0786081	0.994974	1	-0.109397	0.96498	1	0.0337847	0.999953	1	-0.0988895	0.97878	1	0.036894	0.999916	1	0.297615	2.67203e-06	6.88631e-06	0.329902	0	0	0.185594	0.00207268	0.00416706	0.318985	0	0	0.182316	0.000856921	0.00150255	0.0322872	0.988692	1	-0.112021	0.187581	0.338175	0.0213706	0.998786	1	-0.115299	0.0986273	0.183849	-0.144308	8.63682e-05	0.000243863	-0.0109165
PXN	1.88202	0	0	1.38216	3.28632e-06	1.79716e-05	0.707821	0.0721735	0.199668	1.59224	4.42407e-09	3.76858e-08	1.64662	0	0	0.714406	0.0672936	0.20647	0.49967	0.000786606	0.00159818	1.17551	0	0	0.289965	0.0753246	0.117104	0.236299	0.168439	0.2507	1.16763	0	0	0.67584	0	0	-0.209705	0.353539	0.589889	-0.263371	0.0627256	0.0922859	0.667959	0	0	-0.885545	0	0	-0.939211
RAB11A.11B	0.0925034	0.944789	1	0.207646	0.224226	0.434996	-0.0628354	0.990073	1	-0.012246	0.999999	1	-0.0847901	0.954274	1	-0.0560754	0.994627	1	-0.115328	0.0736597	0.116401	0.156651	3.53215e-05	7.79509e-05	0.104935	0.0440089	0.0719124	0.178197	9.51981e-07	2.85594e-06	0.148596	0.000115793	0.000224568	0.27198	0	0	0.220264	0	0	0.293525	0	0	0.263925	0	0	-0.0517162	0.26334	0.396559	0.0215452
RAB25	-0.154596	0.70731	1	0.229792	0.229936	0.442318	0.095898	0.950759	1	0.138513	0.775113	1	-0.000155742	1	1	0.19539	0.373853	0.879323	-0.384574	0	0	-0.249182	0	0	-0.292924	0	0	-0.153538	0.000432322	0.000937918	-0.349969	0	0	0.135392	0.00206521	0.00386848	0.0916505	0.185453	0.335915	0.231037	0	0	0.0346055	0.955311	1	-0.0437418	0.602967	0.795667	0.0956443
RAD50	-1.99915	0	0	-1.82672	0	0	-1.80653	0	0	-2.15423	0	0	-1.95458	0	0	-1.95514	0	0	-0.172616	0.111916	0.171218	-0.191314	0.00421847	0.00771378	0.155264	0.077964	0.120377	-0.0436737	0.979255	1	-0.043995	0.979277	1	-0.0186975	0.999776	1	0.32788	2.65734e-08	1.47887e-07	0.128943	0.122314	0.176573	0.128621	0.130719	0.236774	0.346578	0	0	0.14764
RAD51	0.117897	0.786925	1	0.202252	0.175085	0.367304	0.0837535	0.938821	1	0.0117561	0.999999	1	-0.0221743	0.999959	1	0.0577782	0.990545	1	-0.0845409	0.283341	0.388582	0.0354563	0.903157	1	0.106327	0.0188129	0.0331383	0.140975	6.0781e-05	0.000147721	0.0601364	0.420131	0.548742	0.119997	0.000761077	0.00155454	0.190868	3.09142e-08	1.69586e-07	0.225516	0	0	0.144677	1.56519e-05	5.1813e-05	0.0708706	0.0151337	0.0301105	0.105518
RAF1	0.260317	0.254931	0.530822	-0.0743218	0.994867	1	0.0311481	0.999956	1	-0.0654991	0.996983	1	0.0713778	0.994813	1	-0.133918	0.882991	1	0.334452	0	0	0.230481	9.21145e-07	2.19702e-06	0.326001	0	0	0.189842	0.000108717	0.000257699	0.394252	0	0	-0.103971	0.129521	0.19353	-0.00845082	0.999995	1	-0.14461	0.00552595	0.00926622	0.0597998	0.750984	1	0.0955204	0.0200196	0.039222	-0.0406391
RB1	-1.41735	1.58306e-07	8.55517e-07	-1.68459	0	0	-0.987901	0.000458232	0.00171246	-1.22873	4.34334e-06	2.32122e-05	-1.19461	6.63548e-06	3.29428e-05	-1.28006	9.62945e-07	5.06651e-06	0.267053	0.2055	0.293353	-0.428141	3.49731e-05	7.76281e-05	-0.188437	0.433358	0.59645	-0.221839	0.155089	0.232633	-0.137279	0.717457	0.858266	-0.695194	0	0	-0.45549	2.05748e-05	8.22992e-05	-0.488893	2.31899e-07	6.27106e-07	-0.404332	5.38204e-05	0.000161461	0.239705	0.00253394	0.00604369	0.206302
RELA	0.1666	0.960727	1	-0.863515	1.18248e-05	5.45511e-05	0.217667	0.840433	1	0.117724	0.992118	1	0.244246	0.752249	1	0.0649815	0.999703	1	1.02993	0	0	-0.049755	0.985879	1	0.0490615	0.991107	1	-0.0767433	0.883422	1	0.101636	0.673707	0.808699	-1.07968	0	0	-0.980867	0	0	-1.10667	0	0	-0.928293	0	0	0.0988165	0.278925	0.416759	-0.0269883
RELA.pS536	-0.16703	0.987339	1	-0.631617	0.0519327	0.121371	0.322698	0.703629	1	0.419001	0.408229	1	0.649833	0.027366	0.0967318	0.108794	0.998439	1	0.4644	7.11967e-05	0.000158032	-0.488416	1.24172e-08	3.3817e-08	-0.585846	0	0	-0.815961	0	0	-0.275807	0.0090305	0.0139827	-0.952816	0	0	-1.05025	0	0	-1.28036	0	0	-0.740207	0	0	-0.0974294	0.577459	0.769945	-0.327545
RHEB	-1.63084	0	0	-1.56445	0	0	-1.79923	0	0	-1.91767	0	0	-1.79215	0	0	-1.83496	0	0	-0.0665746	0.933016	1	0.169707	0.00950394	0.0165136	0.287016	1.25996e-06	3.72173e-06	0.162219	0.0148459	0.0260311	0.204138	0.00063481	0.00114985	0.236282	1.19656e-05	2.94537e-05	0.35359	0	0	0.228793	2.22192e-05	4.84784e-05	0.270713	2.32579e-07	9.5011e-07	0.117309	0.0116256	0.024262	-0.00748807
RICTOR	0.236971	0.210071	0.457159	0.102038	0.947445	1	-0.0113074	1	1	0.0318541	0.999895	1	0.0197319	0.999993	1	0.0772928	0.98379	1	0.134747	0.0533233	0.0863973	0.249591	0	0	0.205303	4.41901e-06	1.22964e-05	0.218142	4.69594e-08	1.58179e-07	0.159696	0.000273705	0.000510208	0.114844	0.0187864	0.0316403	0.0705554	0.5075	0.795428	0.083395	0.201128	0.277818	0.0249484	0.991935	1	-0.0442883	0.59727	0.790868	-0.0314487
RICTOR.pT1135	0.544669	0.00164215	0.00649363	-0.106995	0.986836	1	-0.0168307	1	1	-0.0754355	0.997684	1	0.0663353	0.998796	1	-0.0368511	0.999961	1	0.651478	0	0	0.562812	0	0	0.62029	0	0	0.479237	0	0	0.581537	0	0	-0.088666	0.52769	0.679976	-0.031188	0.996959	1	-0.172241	0.00663324	0.0108853	-0.0699407	0.778409	1	0.057478	0.667654	0.854597	-0.0835754
RIPK1	0.295992	0.058409	0.153354	0.0496585	0.99899	1	0.00115014	1	1	0.0217074	0.99999	1	-0.000461704	1	1	-0.0293674	0.999939	1	0.246147	4.3544e-06	1.08577e-05	0.296154	0	0	0.27447	0	0	0.297356	0	0	0.325376	0	0	0.050007	0.804901	0.971956	0.0283229	0.990741	1	0.0512094	0.780809	0.934052	0.0792293	0.292651	0.490733	-0.0216841	0.982169	1	0.0012024
RPA2	-0.194635	0.94318	1	0.433831	0.225235	0.429397	0.857173	3.47735e-05	0.000180853	0.347333	0.459487	1	0.432284	0.185449	0.509756	0.544016	0.0368168	0.122135	-0.628652	0	0	-1.05049	0	0	-0.541783	0	0	-0.626016	0	0	-0.738634	0	0	-0.421843	0	0	0.0868695	0.883398	1	0.00263617	1	1	-0.109982	0.629475	0.9156	0.508712	0	0	0.424479
RPA2.pS4.8	-0.348868	0.336704	0.613246	-0.485023	0.0474091	0.114772	0.171282	0.92968	1	0.140426	0.97445	1	0.321994	0.377758	0.890394	0.215641	0.813518	1	0.135969	0.547968	0.701399	-0.518838	0	0	-0.489109	0	0	-0.66996	0	0	-0.564492	0	0	-0.654807	0	0	-0.625077	0	0	-0.805928	0	0	-0.700461	0	0	0.0297291	0.992265	1	-0.151122
RPS6	0.350783	0.163505	0.364642	-0.508731	0.00552362	0.0162298	0.323648	0.196263	0.496762	0.1149	0.980029	1	0.221762	0.648441	1	0.138078	0.947679	1	0.859328	0	0	0.0284477	0.997968	1	0.236069	0.000440652	0.000978095	0.129924	0.14491	0.218218	0.212722	0.000772921	0.00137408	-0.83088	0	0	-0.623259	0	0	-0.729404	0	0	-0.646605	0	0	0.207621	2.65401e-07	9.99158e-07	0.101476
RPS6.p235.236	0.420426	0.596269	0.935012	-0.423271	0.582316	0.901071	0.214677	0.968526	1	0.236692	0.952123	1	0.497802	0.325945	0.814035	0.0744434	0.999912	1	0.84351	0	0	0.207061	0.230385	0.33134	0.18392	0.464881	0.635282	-0.0764736	0.977308	1	0.346	0.00206916	0.00341012	-0.636449	0	0	-0.659591	0	0	-0.919984	0	0	-0.497511	1.70952e-07	7.13538e-07	-0.0231417	0.999796	1	-0.283535
RPS6.p240.244	0.745537	0.0204606	0.0621738	-0.386279	0.621158	0.94622	0.106538	0.99902	1	-0.00545733	1	1	0.280705	0.85964	1	-0.00755536	1	1	1.13163	0	0	0.640311	0	0	0.75118	0	0	0.465735	6.3286e-07	1.94415e-06	0.75311	0	0	-0.491319	2.81323e-08	8.30984e-08	-0.38045	0.000292583	0.000985543	-0.665895	0	0	-0.378521	6.49924e-05	0.000191978	0.110869	0.493451	0.676733	-0.174576
RPS6KA1.2.3	0.411451	0.0419446	0.118101	0.0598786	0.99944	1	-0.0556906	0.999532	1	-0.0652298	0.998916	1	0.016055	1	1	-0.18871	0.774681	1	0.351386	6.35827e-07	1.79528e-06	0.468454	0	0	0.476866	0	0	0.396299	0	0	0.600178	0	0	0.117068	0.182479	0.261462	0.12548	0.191895	0.344335	0.0449128	0.965265	1	0.248792	5.67136e-06	1.97982e-05	0.00841236	0.999984	1	-0.0721551
RPS6KA1.pT573	0.0713673	0.9995	1	0.363432	0.288818	0.520826	0.479769	0.0384033	0.116806	0.264019	0.644724	1	0.217212	0.812174	1	0.336241	0.333076	0.788938	-0.292251	0.00245969	0.00458505	-0.407089	0	0	-0.192466	0.0483978	0.0774365	-0.144942	0.191064	0.278967	-0.264856	0.000257979	0.000483238	-0.114838	0.427086	0.55973	0.0997852	0.688057	1	0.147309	0.139696	0.199418	0.0273949	0.999173	1	0.214623	1.05155e-05	3.33715e-05	0.262148
RPS6KB1	0.205852	0.397002	0.732927	0.156247	0.715521	1	0.168017	0.592728	1	0.0278897	0.999957	1	0.118013	0.886543	1	0.0401769	0.999608	1	0.0494193	0.940003	1	0.0391474	0.940476	1	0.178148	0.000185019	0.000427996	0.0887428	0.195677	0.282482	0.165693	0.000184696	0.000352211	-0.0102718	0.999953	1	0.128729	0.0154135	0.0365358	0.0393235	0.924713	1	0.116274	0.0198978	0.0436615	0.139001	2.61708e-06	8.81542e-06	0.0495953
RPS6KB1.pT389	0.111265	0.947442	1	0.347487	0.0219855	0.0649636	0.185487	0.551258	1	0.214193	0.38388	1	0.212678	0.377119	0.900135	0.238653	0.24023	0.639402	-0.236409	5.22732e-05	0.00011896	-0.0729097	0.520136	0.686365	-0.102742	0.194996	0.291356	-0.10051	0.141264	0.21395	-0.127371	0.0229452	0.0340192	0.163499	0.000391358	0.000839562	0.133666	0.0208212	0.0481647	0.135898	0.00629504	0.0104645	0.109038	0.0649981	0.128656	-0.0298326	0.936217	1	-0.0276005
RPTOR	0.361308	0.0198741	0.0621738	0.0310794	0.999959	1	0.221211	0.359278	0.775893	0.121151	0.918219	1	0.219512	0.36775	0.890394	0.194186	0.524742	1	0.330043	0	0	0.14141	0.00906882	0.0158292	0.240343	9.66741e-07	2.90022e-06	0.1427	0.00745925	0.0135751	0.16714	0.000805692	0.00142574	-0.188633	3.10308e-05	7.40112e-05	-0.0896998	0.336071	0.563542	-0.187343	3.07538e-05	6.66383e-05	-0.162903	0.000636171	0.00167322	0.0989328	0.00962782	0.0204259	0.00128957
S100A4	1.90673	0	0	1.92842	0	0	1.18964	0.000117518	0.000587517	1.61972	1.92177e-08	1.49081e-07	1.90255	0	0	0.911293	0.00896909	0.0326077	-0.0218675	0.999998	1	0.718404	0	0	0.287196	0.106164	0.161135	0.00508609	1	1	0.995459	0	0	0.740271	0	0	0.309063	0.0470998	0.103944	0.0269536	0.999958	1	1.01733	0	0	-0.431208	1.89746e-08	8.57205e-08	-0.713318
SCD	-1.75604	0	0	-1.60935	0	0	-1.68296	0	0	-1.76014	0	0	-1.81286	0	0	-1.67628	0	0	-0.146874	0.0223463	0.0384796	-0.0717671	0.425256	0.577025	0.0042861	1	1	0.0577224	0.677906	0.86772	-0.0797422	0.294783	0.394413	0.0751071	0.318565	0.426233	0.15116	0.00125421	0.00367648	0.204597	8.86187e-08	2.53952e-07	0.0671319	0.461505	0.711719	0.0760532	0.0451528	0.0803082	0.129489
SDHA	0.0218979	1	1	0.318349	0.782085	1	0.509669	0.201435	0.496992	0.161061	0.989401	1	0.22135	0.944157	1	0.383391	0.546885	1	-0.296637	0.0600426	0.0956696	-0.486458	6.56023e-08	1.70211e-07	-0.138978	0.691407	0.873356	-0.198549	0.177527	0.261189	-0.361476	0.000211201	0.000397555	-0.189821	0.189506	0.268526	0.157659	0.507041	0.795428	0.0980877	0.868965	1	-0.0648389	0.982097	1	0.347481	3.41754e-08	1.50843e-07	0.287909
SETD1A	0.04005	0.999833	1	0.262053	0.219293	0.429397	0.612964	2.71249e-07	1.86619e-06	0.410963	0.00288913	0.0134804	0.452186	0.000496889	0.00261748	0.529728	1.76495e-05	0.000102156	-0.222189	0.000358971	0.00075739	-0.571602	0	0	-0.370727	0	0	-0.411233	0	0	-0.489661	0	0	-0.349413	0	0	-0.148538	0.00903703	0.0228304	-0.189044	3.08896e-05	6.66383e-05	-0.267472	0	0	0.200875	0	0	0.160369
SETD1B	0.0382848	0.999972	1	-0.135454	0.965822	1	0.44654	0.0217075	0.0747237	0.252328	0.544676	1	0.289313	0.355939	0.869852	0.35042	0.147929	0.415047	0.173553	0.125827	0.188741	-0.406943	0	0	-0.213857	0.00345727	0.00680816	-0.250125	4.65256e-05	0.000116012	-0.312118	1.06237e-07	2.61506e-07	-0.580496	0	0	-0.38741	0	0	-0.423678	0	0	-0.485671	0	0	0.193086	5.41204e-06	1.74641e-05	0.156818
SF3B1	-0.471703	0.000718167	0.00260006	0.140736	0.876074	1	-0.0299206	0.999964	1	0.0543551	0.998912	1	-0.016077	0.999999	1	0.130997	0.89114	1	-0.612625	0	0	-0.44047	0	0	-0.525872	0	0	-0.454723	0	0	-0.602683	0	0	0.172155	0.000370788	0.000804421	0.0867524	0.411575	0.666855	0.157902	0.00145964	0.00266906	0.00994195	0.999981	1	-0.0854025	0.0549755	0.0963954	-0.0142531
SF3B1.pT313	-0.195632	0.775321	1	0.13281	0.956583	1	0.0800529	0.996157	1	-0.0154749	1	1	0.0329114	0.999977	1	-0.0842308	0.994922	1	-0.328628	3.4195e-06	8.69595e-06	-0.274372	7.70397e-07	1.87236e-06	-0.179971	0.0130301	0.0233811	-0.22764	8.21768e-05	0.000197	-0.111384	0.267869	0.364757	0.0542554	0.914502	1	0.148656	0.0594677	0.126163	0.100987	0.328274	0.437699	0.217244	0.000113294	0.000317553	0.094401	0.0946279	0.160075	0.046732
SGK1	0.281805	0.17383	0.386425	0.227759	0.414166	0.709846	0.217069	0.422762	0.878043	0.181731	0.652441	1	0.268142	0.176012	0.509756	0.249876	0.250652	0.650823	0.0538593	0.949014	1	0.0660481	0.695816	0.870337	0.10026	0.2819	0.408488	0.0145658	0.999853	1	0.0319463	0.988264	1	0.0121888	0.999937	1	0.0464006	0.937731	1	-0.0392934	0.957381	1	-0.021913	0.998149	1	0.0342118	0.907576	1	-0.0514822
SGK3	0.455886	0.16729	0.368544	0.308585	0.624056	0.957368	0.394532	0.270242	0.629782	0.601344	0.0129256	0.0528768	0.724349	0.000775595	0.00371944	0.438597	0.160303	0.442406	0.147115	0.589692	0.745685	0.0626657	0.967057	1	-0.145273	0.40823	0.570038	-0.267561	0.0012764	0.00259332	0.0173062	0.999976	1	-0.0844492	0.847943	1	-0.292387	0.000622281	0.00194273	-0.414675	0	0	-0.129809	0.409162	0.641299	-0.207938	0.0002404	0.000632709	-0.330226
SHC1.pY317	0.0634478	0.992335	1	0.163794	0.529382	0.870279	0.0294056	0.999872	1	0.0011568	1	1	-0.046314	0.998246	1	-0.00186068	1	1	-0.100533	0.189476	0.274562	0.0353546	0.935412	1	0.0624767	0.572435	0.742619	0.110665	0.0130794	0.0232522	0.0653258	0.425633	0.552173	0.135887	0.000389968	0.000839562	0.163009	4.66019e-05	0.000172069	0.211198	0	0	0.165858	4.29268e-06	1.51986e-05	0.027122	0.904313	1	0.0753102
SIRT1	-0.238496	0.594669	0.922342	0.181594	0.839981	1	0.140122	0.937821	1	0.0181252	0.999999	1	0.172868	0.844361	1	0.118119	0.972801	1	-0.420276	0	0	-0.377305	0	0	-0.256435	5.34167e-05	0.000132336	-0.410461	0	0	-0.356597	0	0	0.0429704	0.974363	1	0.163841	0.0300126	0.0681944	0.00981519	0.999994	1	0.0636786	0.845175	1	0.12087	0.011863	0.0246236	-0.0331552
SMAD1	0.449912	0.128512	0.293999	-0.141168	0.983061	1	-0.071186	0.999516	1	0.141407	0.980072	1	-0.051084	0.99993	1	0.0452649	0.999966	1	0.590894	0	0	0.522411	0	0	0.308691	0.00013785	0.000324751	0.501899	0	0	0.404665	0	0	-0.0684834	0.920426	1	-0.282203	0.000411811	0.00132887	-0.0889948	0.761168	0.913401	-0.186229	0.0373053	0.0782801	-0.21372	3.87406e-05	0.000114434	-0.0205114
SMAD2	0.50576	0.0772307	0.187438	0.423123	0.220475	0.427762	0.192411	0.923548	1	0.3321	0.479092	1	0.228108	0.841055	1	0.273609	0.691806	1	0.0824511	0.95612	1	0.314662	4.65914e-05	0.000100512	0.173846	0.181429	0.272144	0.278555	0.00048789	0.00104013	0.232169	0.00852833	0.0132586	0.232211	0.00507613	0.00923808	0.0913949	0.838021	1	0.196104	0.0317889	0.0488278	0.149718	0.219594	0.379838	-0.140816	0.0401731	0.0734593	-0.0361071
SMAD2.p245.250.255	0.507784	0.00388885	0.0142174	0.34571	0.143001	0.30375	0.270374	0.366199	0.776838	0.307283	0.22819	0.661721	0.25858	0.421652	0.979806	0.249937	0.466485	1	0.161888	0.132726	0.198315	0.238722	3.9088e-05	8.57702e-05	0.200687	0.00358803	0.0069586	0.250107	1.06872e-05	2.79176e-05	0.257865	5.85129e-06	1.28394e-05	0.0768346	0.678161	0.848254	0.0387991	0.989321	1	0.0882196	0.50906	0.651597	0.0959771	0.412234	0.643487	-0.0380355	0.931774	1	0.011385
SMAD2.p465.467	0.109565	0.972949	1	0.284759	0.224298	0.430807	0.119219	0.948745	1	0.0776049	0.994694	1	0.0765723	0.994721	1	0.00856818	1	1	-0.175381	0.0306545	0.0516286	-0.00834202	0.999996	1	0.0321454	0.994159	1	0.0338953	0.988082	1	0.101014	0.263083	0.359515	0.167039	0.00202924	0.00383857	0.207526	0.00017797	0.000621279	0.209276	2.19192e-05	4.83049e-05	0.276394	0	0	0.0404874	0.855831	1	0.0422373
SMAD3	-0.282208	0.286679	0.545583	-0.413614	0.0193453	0.0505777	-0.659824	1.52793e-06	6.86263e-06	-0.336881	0.0893314	0.271508	-0.491371	0.00109923	0.00426273	-0.447202	0.00460539	0.016323	0.13122	0.275936	0.381149	0.378928	0	0	0.0548585	0.929302	1	0.210066	0.000127644	0.000295273	0.165011	0.00756328	0.0118061	0.247708	8.52869e-07	2.27432e-06	-0.0763613	0.696514	1	0.078846	0.564667	0.717952	0.0337915	0.98891	1	-0.32407	0	0	-0.168862
SMAD4	-1.253	0	0	-0.921483	0	0	-1.1626	0	0	-0.971298	0	0	-1.20895	0	0	-0.986769	0	0	-0.331701	1.18496e-05	2.8799e-05	-0.0890906	0.611947	0.788549	-0.281514	1.38466e-05	3.66696e-05	-0.0431406	0.981608	1	-0.266212	9.04677e-06	1.94076e-05	0.242611	3.31452e-05	7.85664e-05	0.0501869	0.968735	1	0.288561	2.04237e-07	5.60192e-07	0.0654895	0.850404	1	-0.192424	4.22468e-06	1.39852e-05	0.04595
SMAD5	-2.19137	0	0	-1.84615	3.86814e-07	2.094e-06	-2.35449	0	0	-1.77978	4.80265e-07	2.74128e-06	-2.15765	0	0	-1.785	3.02108e-07	1.67458e-06	-0.345408	0.247283	0.344046	0.164434	0.813952	0.982886	-0.411397	0.0238829	0.0409421	-0.0328116	0.999963	1	-0.406348	0.0124727	0.0190817	0.509841	0.000205673	0.0004539	-0.0659889	0.998388	1	0.312596	0.0891753	0.12922	-0.0609396	0.998402	1	-0.57583	0	0	-0.197245
SOCS2	-5.26305	0	0	-5.01838	0	0	-5.31426	0	0	-5.22899	0	0	-5.38266	0	0	-5.23608	0	0	-0.244861	1.93815e-07	5.81445e-07	0.052518	0.703198	0.876714	-0.0338773	0.966022	1	0.120506	0.00575868	0.0105805	-0.0269605	0.984576	1	0.297379	0	0	0.210984	3.87063e-08	2.09341e-07	0.365367	0	0	0.217901	0	0	-0.0863953	0.00485354	0.0110938	0.0679879
SOD1	-1.29162	1.09981e-05	5.15637e-05	-1.6399	0	0	-0.952398	0.00196394	0.00683839	-1.57194	0	0	-1.54408	8.51987e-10	0	-1.51108	1.22166e-08	6.5359e-08	0.348089	0.0493071	0.0802284	-0.337909	0.00573173	0.010285	0.280504	0.0780568	0.120377	0.253363	0.0912432	0.141852	0.219474	0.221427	0.303671	-0.685999	0	0	-0.0675855	0.992804	1	-0.0947261	0.938388	1	-0.128615	0.784	1	0.618413	0	0	0.591272
SOD2	0.311896	0.401293	0.732927	0.269785	0.576921	0.914892	0.132333	0.972748	1	0.182499	0.884277	1	0.155042	0.940984	1	0.0427247	0.999951	1	0.0419255	0.997093	1	0.180876	0.0233731	0.0390229	0.129583	0.332429	0.474546	0.157757	0.0733493	0.116389	0.269189	4.46735e-05	8.98148e-05	0.138951	0.138663	0.204794	0.0876576	0.748158	1	0.115832	0.322834	0.431945	0.227264	0.00061612	0.00163166	-0.051293	0.854672	1	-0.0231188
SOX2	0.162879	0.644057	1	0.220743	0.265482	0.4937	0.131772	0.798959	1	0.0883368	0.967443	1	0.0266961	0.999956	1	0.096677	0.946795	1	-0.0580507	0.858858	1	0.0324192	0.971886	1	0.0747279	0.456262	0.625731	0.137086	0.00243835	0.00470515	0.0662193	0.517388	0.655297	0.0904699	0.119837	0.181172	0.132779	0.00716877	0.0184752	0.195137	3.39641e-07	8.8123e-07	0.12427	0.00615846	0.0148733	0.0423087	0.630549	0.818009	0.104667
SPARC	0.477736	5.4062e-06	3.39537e-05	0.285061	0.0312235	0.0889558	0.118091	0.830349	1	0.190643	0.326269	0.905476	0.164219	0.499414	1	0.151122	0.602008	1	0.192489	0.000131283	0.000286436	0.360957	0	0	0.287279	0	0	0.31442	0	0	0.326631	0	0	0.168468	5.00907e-06	1.27383e-05	0.09479	0.097413	0.191829	0.121931	0.00297949	0.00522431	0.134143	0.000745146	0.0019465	-0.0736785	0.0312131	0.0584675	-0.046537
SPI1	-0.201704	0.876737	1	-0.0733463	0.999336	1	-0.173263	0.922263	1	0.0117866	1	1	0.190746	0.881064	1	-0.23423	0.737178	1	-0.128544	0.602495	0.758551	-0.0271292	0.99931	1	-0.213305	0.0151241	0.0270123	-0.391547	0	0	0.0325432	0.998071	1	0.101415	0.562603	0.713002	-0.084761	0.815626	1	-0.263003	8.02429e-05	0.000167463	0.161087	0.072175	0.139272	-0.186176	0.000184071	0.000504879	-0.364418
SPP1	-1.30964	0	0	-1.63103	0	0	-1.31997	0	0	-1.34004	0	0	-1.19901	0	0	-1.28638	0	0	0.321204	0.000439036	0.000921257	0.0116427	0.999995	1	0.0305858	0.999135	1	-0.109724	0.514415	0.696932	-0.0232407	0.99973	1	-0.309562	1.90037e-06	4.93068e-06	-0.290618	6.94424e-05	0.000251565	-0.430928	0	0	-0.344445	5.73532e-08	2.53145e-07	0.0189431	0.999363	1	-0.121367
SQSTM1	-3.23582	0	0	-3.27784	0	0	-3.40825	0	0	-3.36006	0	0	-3.37172	0	0	-3.2469	0	0	0.0418383	0.994513	1	0.173744	0.00995855	0.0172256	0.124431	0.241896	0.355893	0.136812	0.0880719	0.137478	0.0111008	0.99999	1	0.131906	0.0905274	0.139608	0.0825924	0.692873	1	0.0949737	0.424925	0.551334	-0.0307375	0.995557	1	-0.0493137	0.802255	0.99376	-0.0369324
SRC	-1.44846	1.51177e-05	7.01018e-05	-2.10836	0	0	-2.54299	0	0	-1.78177	0	0	-1.84638	0	0	-2.32905	0	0	0.659711	1.99393e-05	4.72635e-05	1.09585	0	0	0.333494	0.0549486	0.0864764	0.398823	0.00310918	0.00593992	0.880609	0	0	0.436135	0.000421635	0.000894519	-0.326217	0.0498444	0.108751	-0.260888	0.134181	0.192979	0.220898	0.315979	0.527547	-0.762352	0	0	-0.697023
SRC.pY527	0.479901	0.662883	1	-0.867643	0.0491486	0.118471	-1.36897	2.76326e-05	0.000123742	-0.408604	0.781453	1	-0.349667	0.876113	1	-1.28139	0.000121163	0.000549607	1.34736	0	0	1.85019	0	0	0.888691	0	0	0.830471	0	0	1.76131	0	0	0.502827	2.90653e-05	7.01953e-05	-0.458668	0.000907483	0.00274388	-0.516888	1.23864e-05	2.83118e-05	0.41395	0.00136061	0.00348316	-0.961494	0	0	-1.01971
SRSF1	-1.15131	0	0	-0.901694	0	0	-1.15497	0	0	-0.976584	0	0	-0.950178	0	0	-0.982463	0	0	-0.249804	0.00217392	0.00411224	0.00497526	1	1	-0.174542	0.0260481	0.0442587	-0.200231	0.00167796	0.00335592	-0.168831	0.0173474	0.026226	0.254779	5.64626e-06	1.4171e-05	0.0752619	0.79339	1	0.0495732	0.950266	1	0.0809726	0.651809	0.944507	-0.179517	1.47842e-05	4.61555e-05	-0.205206
SSBP2	-0.412448	0.913765	1	-1.07384	0.0443954	0.111136	-0.566299	0.651447	1	-0.729411	0.354992	0.907413	-0.437671	0.863589	1	-0.924546	0.102309	0.28273	0.66121	0.00141708	0.00273447	0.155164	0.901935	1	0.317149	0.275487	0.400709	0.0261263	0.999995	1	0.512115	0.00209648	0.00344038	-0.506046	0.00134625	0.00269249	-0.344061	0.155868	0.293398	-0.635083	1.09677e-05	2.52192e-05	-0.149094	0.90258	1	0.161985	0.581769	0.773009	-0.129038
STAT1	0.0233782	1	1	0.00489078	1	1	0.185339	0.993128	1	0.130977	0.999068	1	0.161475	0.996752	1	-0.00175241	1	1	0.0183013	0.999999	1	-0.160649	0.705852	0.877175	-0.107413	0.960032	1	-0.137193	0.830873	1	0.025148	0.999982	1	-0.17895	0.540752	0.692163	-0.125714	0.903172	1	-0.155495	0.691873	0.849741	0.0068467	1	1	0.0532359	0.990255	1	0.0234551
STAT3	0.246512	0.799846	1	-0.115422	0.994589	1	-0.144736	0.977747	1	-0.0419477	0.999981	1	-0.0230453	0.999999	1	-0.248646	0.754971	1	0.361748	0.00017842	0.000384907	0.39256	2.38848e-08	6.45899e-08	0.288646	0.0006416	0.00138413	0.270461	0.000490269	0.00104013	0.495175	0	0	0.0308126	0.998863	1	-0.0731021	0.929629	1	-0.0912872	0.750623	0.903571	0.133428	0.318323	0.529161	-0.103915	0.243566	0.371422	-0.1221
STAT3.pS727	0.095413	0.967282	1	0.00336417	1	1	0.036816	0.999775	1	0.0555161	0.997791	1	0.0726812	0.989687	1	0.0573086	0.99719	1	0.0918626	0.448229	0.589452	0.0599095	0.681053	0.860277	0.0400825	0.954871	1	0.0236348	0.995594	1	0.0381217	0.949771	1	-0.0319531	0.974239	1	-0.0517801	0.837355	1	-0.0682278	0.473181	0.609737	-0.0537409	0.748854	1	-0.019827	0.988978	1	-0.0362747
STAT3.pY705	0.257569	0.295478	0.593409	0.213596	0.52439	0.865384	-0.00156283	1	1	0.0641937	0.997644	1	0.00773977	1	1	0.186437	0.636763	1	0.0437862	0.983777	1	0.260444	3.04185e-08	8.05565e-08	0.193561	0.000582229	0.00126314	0.250732	1.06443e-07	3.4639e-07	0.0711486	0.642289	0.782981	0.216658	3.73262e-06	9.55551e-06	0.149774	0.014119	0.0340986	0.206946	1.04445e-05	2.44553e-05	0.0273624	0.994419	1	-0.0668833	0.284272	0.421468	-0.00971204
STAT5A	0.101487	0.99593	1	-0.396863	0.173598	0.334781	0.0487635	0.99992	1	0.0471192	0.999939	1	0.339766	0.295685	0.769508	-0.188237	0.887057	1	0.498164	0	0	0.0540358	0.970383	1	0.0545533	0.978536	1	-0.237377	0.00113817	0.00234977	0.289741	2.44056e-05	4.9586e-05	-0.444128	0	0	-0.443611	0	0	-0.73554	0	0	-0.208423	0.00494076	0.0120844	0.000517557	1	1	-0.291412
STK11	0.245425	0.296756	0.593409	0.108306	0.959152	1	-0.00194064	1	1	-0.0751859	0.992718	1	-0.0502288	0.999176	1	-0.132104	0.878266	1	0.136933	0.107774	0.166205	0.248678	2.59799e-08	6.97642e-08	0.320796	0	0	0.296556	0	0	0.377546	0	0	0.111745	0.0664028	0.104503	0.183864	0.000323016	0.00107859	0.159624	0.000870676	0.00164699	0.240614	1.99615e-08	9.01791e-08	0.0721184	0.153812	0.248167	0.0478787
STK4	-0.40955	0.0772523	0.173642	-0.131321	0.9723	1	0.0368441	0.999972	1	-0.0952349	0.993978	1	-0.0442706	0.999918	1	-0.0584694	0.999588	1	-0.278416	0.000795445	0.00160764	-0.445082	0	0	-0.31413	1.35915e-06	3.9539e-06	-0.364377	0	0	-0.351064	0	0	-0.166666	0.0211922	0.0352286	-0.0357138	0.995394	1	-0.0859608	0.627697	0.784803	-0.0726478	0.796094	1	0.130952	0.00947714	0.0202179	0.0807053
STMN1	1.34067	5.28909e-05	0.000251361	0.318203	0.918892	1	0.616987	0.253459	0.585235	0.184735	0.993879	1	0.707468	0.121177	0.36627	-0.0119058	1	1	1.02228	0	0	0.724991	0	0	1.15612	0	0	0.6341	1.51218e-08	5.23131e-08	1.35259	0	0	-0.297286	0.045355	0.0731779	0.13384	0.876723	1	-0.388176	0.00176537	0.00315303	0.330312	0.0163814	0.0363609	0.431126	8.76935e-08	3.54466e-07	-0.0908905
SUZ12	0.159089	0.968408	1	-0.289763	0.619713	0.944618	-0.0780683	0.999136	1	0.0307959	0.999997	1	-0.0637469	0.99973	1	0.0342987	0.999993	1	0.448666	4.18928e-07	1.20962e-06	0.238469	0.00300508	0.00554784	0.128478	0.480765	0.649808	0.223739	0.00655629	0.0119886	0.124807	0.425166	0.552173	-0.210196	0.00950883	0.0165221	-0.320187	2.4158e-05	9.56357e-05	-0.224927	0.00356332	0.00619147	-0.323859	2.30922e-06	8.52635e-06	-0.109991	0.164223	0.262758	-0.0147308
SYK	-0.233978	0.965952	1	-0.454287	0.525126	0.835861	-0.253335	0.937778	1	-0.214619	0.973635	1	-0.280283	0.901423	1	-0.177743	0.989454	1	0.220122	0.467555	0.612768	0.0206688	0.999989	1	-0.0191733	0.999995	1	0.0472072	0.998533	1	-0.0562181	0.996266	1	-0.199453	0.254778	0.350662	-0.239296	0.150614	0.284905	-0.172915	0.420944	0.549804	-0.27634	0.0275179	0.0590329	-0.0398421	0.99608	1	0.0265384
TAPBP	-0.388939	0.138063	0.293999	0.00280225	1	1	-0.175766	0.888578	1	-0.0924116	0.995781	1	-0.124744	0.977823	1	-0.14706	0.95036	1	-0.391927	5.74151e-07	1.63314e-06	-0.21186	0.00271295	0.00503273	-0.296342	1.7108e-05	4.49963e-05	-0.263291	4.24289e-05	0.000106488	-0.241862	0.000295661	0.000548472	0.180067	0.0134176	0.0231048	0.0955857	0.644737	0.982457	0.128636	0.186839	0.261848	0.150066	0.0741388	0.142347	-0.0844811	0.31432	0.455468	-0.051431
TAZ	-0.175903	0.967209	1	0.453715	0.192168	0.380037	-0.373663	0.368194	0.744279	0.209932	0.911218	1	-0.262663	0.768158	1	0.253658	0.797107	1	-0.629804	0	0	0.199073	0.060887	0.0986524	-0.385649	5.40899e-06	1.49428e-05	0.0876625	0.861412	1	-0.429544	9.36171e-09	2.44551e-08	0.828877	0	0	0.244155	0.012427	0.0303946	0.717467	0	0	0.20026	0.0419513	0.0870773	-0.584722	0	0	-0.11141
TFRC	2.42598	9.31067e-06	4.90855e-05	0.863153	0.534945	0.865384	-0.0190462	1	1	-0.0596274	1	1	-0.119745	0.999973	1	-0.136946	0.99994	1	1.56264	0	0	2.44634	0	0	2.48579	0	0	2.54662	0	0	2.56294	0	0	0.883698	3.53921e-06	9.12119e-06	0.923152	9.12437e-06	3.76748e-05	0.983987	9.45261e-08	2.66897e-07	1.0003	6.91084e-08	2.97772e-07	0.0394543	0.99991	1	0.100289
TGM2	-0.778915	0.0884438	0.199382	-1.78545	1.40595e-09	5.88811e-09	-2.1194	0	0	-2.03959	0	0	-2.11733	0	0	-2.05723	0	0	1.00635	0	0	1.3418	0	0	1.26086	0	0	1.33932	0	0	1.27833	0	0	0.335454	0.0139985	0.023785	0.254511	0.217185	0.386106	0.332973	0.0140273	0.0221665	0.271982	0.0929782	0.174164	-0.0809428	0.924874	1	-0.00248078
TIGAR	0.218629	0.532115	0.896758	0.16378	0.815998	1	0.0886292	0.987311	1	0.0417444	0.999826	1	0.15439	0.827614	1	0.0453888	0.999698	1	0.0546632	0.956288	1	0.131312	0.0446343	0.073246	0.17707	0.00352944	0.00687971	0.0651416	0.747349	0.937849	0.173257	0.00165349	0.00276061	0.0766491	0.535798	0.688116	0.122407	0.103715	0.203197	0.0104784	0.99998	1	0.118594	0.0745798	0.142481	0.0457579	0.754083	0.95567	-0.0661707
TNFRSF4	0.147609	0.648757	1	0.314666	0.00774503	0.0254204	0.066852	0.986527	1	0.116975	0.82527	1	0.0373519	0.999462	1	0.0866674	0.95048	1	-0.167243	0.00104877	0.00209755	0.0820694	0.156347	0.23544	0.0308198	0.975985	1	0.11116	0.0114824	0.0207006	0.0609589	0.504972	0.642083	0.249313	0	0	0.198063	1.65124e-07	7.92594e-07	0.278403	0	0	0.228202	0	0	-0.0512496	0.280036	0.416797	0.0290907
TNK1	0.110498	0.979146	1	0.329778	0.140846	0.303156	0.109419	0.974889	1	0.262589	0.354822	0.945615	0.0143346	1	1	0.284063	0.247431	0.639806	-0.219466	0.00468607	0.0085282	0.00239178	1	1	-0.151905	0.0465873	0.0748516	0.0970668	0.375684	0.515223	-0.173548	0.00496561	0.00781473	0.221857	2.73596e-05	6.64941e-05	0.0675606	0.817136	1	0.316532	0	0	0.0459179	0.952308	1	-0.154297	8.53872e-05	0.000242879	0.094675
TP53	-0.127935	0.988759	1	-0.0174581	1	1	-0.323679	0.411525	0.796465	-0.0144389	1	1	-0.326793	0.398073	0.890394	-0.0106028	1	1	-0.110664	0.790523	0.957606	0.197057	0.0248933	0.041381	-0.113311	0.613738	0.790857	0.199761	0.0202214	0.0348207	-0.117315	0.48305	0.61625	0.30772	5.86237e-06	1.45235e-05	-0.00264728	1	1	0.310424	3.79497e-06	9.34146e-06	-0.00665175	1	1	-0.310367	0	0	0.00270436
TP53BP1	-0.284797	0.723003	1	-0.630971	0.0116721	0.031713	0.505207	0.0664296	0.190159	0.211412	0.901391	1	0.306895	0.592321	1	0.417073	0.219076	0.572062	0.345988	0.00109666	0.00218195	-0.788692	0	0	-0.496024	0	0	-0.590789	0	0	-0.701852	0	0	-1.13468	0	0	-0.842011	0	0	-0.936776	0	0	-1.04784	0	0	0.292668	1.96837e-08	8.78899e-08	0.197903
TRAP1	-3.50126	0	0	-4.15398	0	0	-2.75502	0	0	-3.47604	0	0	-3.04449	0	0	-3.33562	0	0	0.652529	4.59378e-08	1.44591e-07	-0.744934	0	0	-0.0250431	0.999968	1	-0.455874	2.48307e-06	7.22349e-06	-0.165632	0.463176	0.592866	-1.39746	0	0	-0.677572	0	0	-1.1084	0	0	-0.818161	0	0	0.719891	0	0	0.28906
TSC1	0.396216	0.0224618	0.0686747	0.274459	0.27389	0.50295	-0.0263385	0.999989	1	0.0316341	0.999971	1	0.102591	0.976251	1	-0.105431	0.972899	1	0.121571	0.325895	0.437962	0.423867	0	0	0.364767	0	0	0.294528	0	0	0.501664	0	0	0.302296	0	0	0.243197	5.17239e-06	2.23168e-05	0.172957	0.00117503	0.00219452	0.380093	0	0	-0.0590994	0.500166	0.683502	-0.129339
TSC2	-0.0857105	0.993633	1	-0.347093	0.0830095	0.176313	-0.0140332	1	1	0.013353	1	1	0.0857524	0.991758	1	-0.0461689	0.999749	1	0.261197	0.00015471	0.000335641	-0.0703648	0.727013	0.894786	-0.0988778	0.417312	0.577116	-0.17056	0.00382112	0.0071927	-0.0395243	0.978403	1	-0.331561	0	0	-0.360074	0	0	-0.431756	0	0	-0.300721	0	0	-0.028513	0.975285	1	-0.100195
TSC2.pT1462	0.209339	0.580823	0.932094	0.0645204	0.998179	1	0.115773	0.950564	1	0.0053354	1	1	0.239846	0.350495	0.869852	0.0513412	0.999372	1	0.144632	0.118554	0.17994	0.0948781	0.310978	0.429552	0.204189	0.000312548	0.000710169	-0.0296043	0.993525	1	0.158015	0.00583543	0.00914614	-0.0497542	0.899573	1	0.0595569	0.846639	1	-0.174237	0.000634815	0.00121884	0.0133827	0.999916	1	0.109311	0.00711348	0.0156987	-0.124482
TUBA1A_Detyro	-0.779957	6.45608e-06	3.22527e-05	-0.401862	0.106679	0.227189	-0.975087	0	0	-0.557517	0.00273723	0.0111009	-0.903185	5.40358e-09	2.45692e-08	-0.505267	0.00881765	0.0299721	-0.378281	1.56958e-06	4.12822e-06	0.196443	0.00736297	0.0130294	-0.222254	0.00378286	0.00729959	0.124131	0.265076	0.373193	-0.274673	1.75301e-05	3.61912e-05	0.574724	0	0	0.156027	0.0965783	0.191165	0.502412	0	0	0.103609	0.449713	0.699149	-0.418697	0	0	-0.0723114
TUBA4A	-0.143992	0.971094	1	-0.0263187	0.999998	1	-0.255504	0.622719	1	0.0312888	0.999994	1	-0.245035	0.667642	1	0.0767023	0.998756	1	-0.117859	0.67221	0.84081	0.112825	0.448261	0.599764	-0.175095	0.0746286	0.116493	0.101946	0.566712	0.748259	-0.220677	0.00285143	0.00462005	0.230684	0.000741634	0.00152293	-0.0572356	0.964055	1	0.219806	0.00146842	0.00267239	-0.102817	0.51728	0.782029	-0.28792	0	0	-0.010879
TYRO3	0.164923	0.677065	1	0.0465824	0.999319	1	0.0338691	0.999864	1	0.0163059	0.999998	1	-0.000244369	1	1	0.0340463	0.999859	1	0.118154	0.160447	0.23606	0.132366	0.00797205	0.0140425	0.148802	0.00451197	0.00866297	0.16607	0.000190554	0.000432975	0.130894	0.00924499	0.0142573	0.014212	0.999708	1	0.0306484	0.986334	1	0.047916	0.833475	0.990881	0.0127397	0.999846	1	0.0164364	0.996061	1	0.033704
UGT1A	-1.41556	0	0	-1.32957	0	0	-1.38355	0	0	-1.37759	0	0	-1.28815	0	0	-1.32231	0	0	-0.0861707	0.828911	0.988515	-0.0306916	0.996662	1	-0.037787	0.99303	1	-0.126508	0.156711	0.234152	-0.0932303	0.523695	0.657186	0.0554791	0.916342	1	0.0483838	0.969913	1	-0.0403372	0.981461	1	-0.00705955	0.999999	1	-0.00709532	0.999995	1	-0.0958163
ULK1.pS757	0.418761	0.00661677	0.0236045	0.161699	0.807072	1	0.0752592	0.993946	1	0.18159	0.676738	1	0.0684564	0.996378	1	0.184079	0.650074	1	0.256876	4.53658e-05	0.000104314	0.344814	0	0	0.237356	6.49456e-06	1.76873e-05	0.351207	0	0	0.234699	1.14955e-06	2.6592e-06	0.087938	0.330385	0.437475	-0.01952	0.999457	1	0.0943314	0.239493	0.326118	-0.0221771	0.998249	1	-0.107458	0.0067887	0.0150686	0.00639339
VASP	0.61625	0.00242147	0.0091918	-0.0789523	0.998907	1	-0.513826	0.014101	0.0429833	-0.257235	0.639728	1	-0.238895	0.704411	1	-0.567209	0.00410157	0.0149856	0.695017	0	0	1.13139	0	0	0.873671	0	0	0.856049	0	0	1.18348	0	0	0.436373	0	0	0.178654	0.0527675	0.113836	0.161032	0.0609113	0.0899613	0.48846	0	0	-0.257719	5.09546e-09	2.47678e-08	-0.27534
VCP	-1.00047	0	0	-0.514765	0.00113377	0.00403245	-0.547837	0.00017017	0.000674135	-0.576526	7.39722e-05	0.000355324	-0.472495	0.00224694	0.00846192	-0.672601	1.03712e-06	5.24461e-06	-0.485895	0	0	-0.451324	0	0	-0.423762	0	0	-0.527076	0	0	-0.327855	0	0	0.0345706	0.987866	1	0.0621324	0.86312	1	-0.0411813	0.969134	1	0.15804	0.00862766	0.0202013	0.0275618	0.98098	1	-0.0757519
VHL	-1.40013	0	0	-1.45948	0	0	-1.62835	0	0	-1.62442	0	0	-1.69688	0	0	-1.61398	0	0	0.059164	0.812781	0.972299	0.229538	0	0	0.224475	2.1791e-08	7.74791e-08	0.29766	0	0	0.213867	4.40308e-09	1.16606e-08	0.170374	5.06703e-06	1.28009e-05	0.165311	7.26108e-05	0.000260585	0.238496	0	0	0.154703	5.59876e-05	0.000166661	-0.00506244	0.999993	1	0.0681226
VIM	-0.636084	0.0144116	0.0425589	-0.0183447	1	1	-0.109176	0.996704	1	-0.00385833	1	1	0.0514823	0.999956	1	-0.161552	0.973591	1	-0.617925	0	0	-0.525595	0	0	-0.632039	0	0	-0.686663	0	0	-0.474514	0	0	0.0923297	0.808908	0.973732	-0.0141145	0.999995	1	-0.0687377	0.944575	1	0.143411	0.323172	0.534905	-0.106444	0.303971	0.443821	-0.161067
VTCN1	0.241556	0.0677682	0.173642	0.0274217	0.999906	1	0.0319031	0.99971	1	-0.0108851	1	1	0.0488345	0.996711	1	-0.050723	0.995969	1	0.213948	1.23059e-06	3.25893e-06	0.210965	0	0	0.252627	0	0	0.193624	4.05314e-09	1.4279e-08	0.292296	0	0	-0.00298269	1	1	0.0386787	0.894789	1	-0.0203235	0.993338	1	0.0783482	0.11993	0.22035	0.0416614	0.473975	0.65775	-0.0173408
WDR5	-0.41428	0.0454533	0.115308	-0.329307	0.204889	0.380037	0.320216	0.191397	0.493955	0.133082	0.955226	1	0.233229	0.572597	1	0.280479	0.342002	0.810678	-0.0851591	0.835881	0.993741	-0.733183	0	0	-0.547176	0	0	-0.646605	0	0	-0.694741	0	0	-0.648024	0	0	-0.462017	0	0	-0.561446	0	0	-0.609582	0	0	0.186007	4.68185e-06	1.53661e-05	0.0865773
WEE1	-0.0724635	0.999919	1	0.475322	0.362198	0.620797	0.525615	0.198271	0.494047	0.36702	0.643524	1	0.291586	0.83547	1	0.571123	0.123837	0.34941	-0.547972	5.3703e-06	1.33045e-05	-0.596766	0	0	-0.439298	2.66521e-05	6.86873e-05	-0.363146	0.000284221	0.00063454	-0.643569	0	0	-0.0487941	0.996618	1	0.108673	0.874904	1	0.184826	0.238472	0.325883	-0.0955976	0.89904	1	0.157468	0.105596	0.17478	0.23362
WEE1.pS642	0.696054	0.017978	0.0560742	0.834778	0.00154152	0.00577866	1.01602	1.24591e-05	6.73076e-05	0.935361	0.000110178	0.000598605	0.843562	0.000637386	0.00309015	1.06254	3.82621e-06	2.17306e-05	-0.13891	0.787542	0.957014	-0.318652	0.000812617	0.00159833	-0.239121	0.0626954	0.0982655	-0.146604	0.474327	0.645893	-0.36647	5.23438e-05	0.000104145	-0.179742	0.191823	0.270809	-0.100211	0.875681	1	-0.00769445	1	1	-0.22756	0.0369166	0.0778901	0.0795314	0.76628	0.965776	0.172048
WTAP	-0.0799923	0.973996	1	0.371471	0.000709085	0.00311488	0.287445	0.0146976	0.0552731	0.244157	0.0739138	0.264817	0.171428	0.41486	0.98065	0.306007	0.00697606	0.0282335	-0.451649	0	0	-0.366125	0	0	-0.323963	0	0	-0.250518	0	0	-0.385982	0	0	0.0855244	0.0969286	0.148882	0.127686	0.00371774	0.00984561	0.201132	0	0	0.0656672	0.366049	0.5906	0.0421616	0.529902	0.719019	0.115607
XIAP	-0.0498968	0.99802	1	0.225656	0.15899	0.336947	0.109616	0.866443	1	0.109867	0.871445	1	0.036181	0.999585	1	0.12456	0.779551	1	-0.275739	0	0	-0.158201	4.26265e-05	9.30032e-05	-0.159578	0.000172125	0.000400583	-0.0851748	0.129922	0.199561	-0.174439	3.70213e-06	8.17022e-06	0.117539	0.00439372	0.00803423	0.116161	0.0136394	0.0331489	0.190564	4.41462e-08	1.30401e-07	0.1013	0.0254793	0.0549667	-0.00137762	1	1	0.0730257
XPA	-1.04623	2.70993e-09	1.09581e-08	-0.656444	0.00148433	0.00514941	-0.234002	0.758511	1	-0.482034	0.0430156	0.146292	-0.400565	0.149653	0.409556	-0.389043	0.177309	0.451754	-0.38997	8.70613e-06	2.1294e-05	-0.810913	0	0	-0.564009	0	0	-0.64476	0	0	-0.657168	0	0	-0.420943	0	0	-0.174038	0.0857921	0.174308	-0.25479	0.000246209	0.000492418	-0.267198	0.000110725	0.000312634	0.246905	2.04379e-07	7.84814e-07	0.166153
XPF	-0.0596628	0.999939	1	-0.0823803	0.999587	1	0.111369	0.997108	1	0.312851	0.657938	1	0.145747	0.987495	1	0.295021	0.706845	1	0.0225313	0.999981	1	-0.169719	0.223028	0.32318	-0.372328	4.19093e-05	0.000105876	-0.204507	0.0676768	0.109193	-0.354666	2.38528e-05	4.87206e-05	-0.19225	0.0841628	0.130317	-0.39486	4.08831e-06	1.78399e-05	-0.227038	0.0180375	0.028271	-0.377197	1.63554e-06	6.15731e-06	-0.20261	0.00142873	0.00345051	-0.034788
XPO1	-0.521508	0.0598058	0.145394	-0.203522	0.917367	1	-0.461669	0.10413	0.252045	-0.0675406	0.999734	1	-0.420897	0.180382	0.488935	-0.0515511	0.999941	1	-0.318172	0.00264123	0.00489968	-0.0585263	0.974396	1	-0.453781	0	0	-0.0997071	0.731304	0.923752	-0.469939	0	0	0.259645	0.000910107	0.00184911	-0.13561	0.430287	0.694244	0.218464	0.0097871	0.0156594	-0.151768	0.203215	0.353098	-0.395255	0	0	-0.0411808
XRCC1	0.149012	0.53071	0.896946	0.337195	0.000717664	0.00316129	0.22686	0.0565847	0.176441	0.102758	0.850129	1	0.0978964	0.870774	1	0.190772	0.179993	0.506112	-0.188368	1.36132e-05	3.24688e-05	-0.0765354	0.13755	0.208771	0.04644	0.775638	0.968048	0.0520192	0.577939	0.757436	-0.0417421	0.802474	0.951081	0.111833	0.00199209	0.00378695	0.234808	0	0	0.240388	0	0	0.146626	8.3255e-06	2.84361e-05	0.122975	1.28925e-07	5.10385e-07	0.128555
YAP	0.248747	0.0579615	0.153354	0.179845	0.34768	0.616108	-0.00195739	1	1	0.0554583	0.994141	1	-0.0387408	0.999154	1	0.00912041	1	1	0.0687163	0.58662	0.745685	0.252017	0	0	0.193475	2.59517e-07	8.2359e-07	0.288391	0	0	0.239644	0	0	0.183301	2.79158e-08	8.30981e-08	0.124759	0.00258464	0.00703902	0.219675	0	0	0.170928	3.86589e-07	1.54636e-06	-0.0585425	0.10919	0.179953	0.0363739
YAP1.pS127	0.981433	7.6871e-08	5.12928e-07	0.351585	0.328799	0.584474	-0.0887621	0.99775	1	0.0470003	0.999946	1	-0.0670793	0.99954	1	-0.00876917	1	1	0.629662	0	0	1.07151	0	0	0.934619	0	0	1.04942	0	0	0.99022	0	0	0.441846	0	0	0.304957	2.8776e-05	0.0001105	0.419754	0	0	0.360558	9.96925e-09	4.61228e-08	-0.136889	0.02185	0.0423758	-0.0220922
YBX1.pS102	0.0125187	1	1	-0.265379	0.430273	0.697605	0.154735	0.893705	1	-0.044929	0.999866	1	0.23729	0.518519	1	-0.0166226	1	1	0.277712	0.000181855	0.000390125	-0.140903	0.0657893	0.106147	0.0576334	0.932196	1	-0.223869	0.000114554	0.000266598	0.0291586	0.997074	1	-0.418615	0	0	-0.220078	0.0004012	0.0013056	-0.50158	0	0	-0.248553	4.31418e-06	1.51986e-05	0.198537	2.96083e-07	1.10384e-06	-0.0829652
YWHAE	-1.60972	0	0	-1.7952	0	0	-1.90028	0	0	-1.65481	0	0	-1.83716	0	0	-1.69285	0	0	0.185286	0.101989	0.157918	0.291866	2.50969e-06	5.80555e-06	0.0452766	0.98771	1	0.228336	0.00057357	0.00120356	0.0831469	0.732674	0.871043	0.10658	0.397349	0.524336	-0.140009	0.174619	0.320555	0.0430497	0.98234	1	-0.102139	0.452898	0.701261	-0.246589	0	0	-0.0635304
ZAP70	1.34258	0.00527788	0.0181341	1.33824	0.00514999	0.016385	1.56542	0.000196548	0.000905053	1.77215	1.5929e-05	8.99931e-05	1.88287	2.26808e-06	1.31899e-05	1.28279	0.00522611	0.0204783	0.00415516	1	1	-0.221523	0.652678	0.829896	-0.429379	0.0489113	0.0779334	-0.53939	0.00117618	0.00241526	0.0598093	0.999421	1	-0.225678	0.586802	0.740211	-0.433534	0.0332168	0.0750309	-0.543545	0.000518901	0.00100635	0.0556541	0.99952	1	-0.207857	0.298749	0.437861	-0.317867
[truncated: 14 more columns]
