# Supplementary material for: Proteomic profiling based classification of CLL provides prognostication for modern therapy and identifies novel therapeutic targets
Source: Blood Cancer J. 2022 Mar 17;12(3):43. doi: 10.1038/s41408-022-00623-7 (PMC8931092; doi:10.1038/s41408-022-00623-7)
Supplement: Supplementary file 7 — Supplementary Table 6 - Random Forest Model Signature Group Classifications [file 41408_2022_623_MOESM7_ESM.xlsx]

## Sheet: ALL Signatures
	A	B	C	D	E	F	N	class error
A	31	0	1	1	7	0	40	0.225
B	1	27	0	6	3	7	44	0.386364
C	0	0	173	1	8	16	198	0.126263
D	0	0	3	50	29	20	102	0.509804
E	0	0	17	4	193	1	215	0.102326
F	0	0	15	7	3	171	196	0.127551
