# Supplementary material for: Proteomic profiling based classification of CLL provides prognostication for modern therapy and identifies novel therapeutic targets
Source: Blood Cancer J. 2022 Mar 17;12(3):43. doi: 10.1038/s41408-022-00623-7 (PMC8931092; doi:10.1038/s41408-022-00623-7)
Supplement: Supplementary file 8 — Supplementary Table 7 - Differential Expression of Signature Group Correctly Classified and Misclassified patients [file 41408_2022_623_MOESM8_ESM.xlsx]

## Sheet: Sheet1
Sig E vs Sig E misclassified as Sig C				Sig F vs Sig F misclassified as Sig C				Sig D vs Sig D misclassified as Sig E or F				Sig A vs Sig A misclassified as Sig D or E				Sig C vs Sig C misclassified as Sig D, E, or F				Sig B vs Sig B misclassified as Sig D, E, or F
protein	pvalue	LFC (C-E)	FDR.pvalue	protein	pvalue	LFC (C-F)	FDR.pvalue	protein	pvalue	LFC (EF-D)	FDR.pvalue	protein	pvalue	LFC (DE-A)	FDR.pvalue	protein	pvalue	LFC (DEF-C)	FDR.pvalue	protein	pvalue	LFC	FDR.pvalue
ABL1	0.217814	0.0680158	0.410003	ABL1	0.172099	-0.0903512	0.45679	ABL1	0.00109534	-0.156031	0.0525762	ABL1	0.0732626	-0.338146	0.17583	ABL1	0.0407351	0.115994	0.156423	ABL1	0.791917	0.0265309	0.927247
ACACA	0.217814	-0.106111	0.410003	ACACA	0.237832	-0.165317	0.527903	ACACA	0.109784	-0.150671	0.393989	ACACA	0.053568	0.307047	0.14693	ACACA	0.388386	-0.109371	0.624018	ACACA	0.19567	0.383913	0.463811
ACACA.pS79	0.409741	0.0966527	0.621899	ACACA.pS79	0.112837	0.184155	0.34943	ACACA.pS79	0.258365	-0.074485	0.563705	ACACA.pS79	0.00956583	-0.835798	0.0556557	ACACA.pS79	0.499137	-0.105781	0.720558	ACACA.pS79	0.660151	0.0462338	0.844994
ACTB	0.00672098	-0.295249	0.0477937	ACTB	0.976058	0.0273839	0.988935	ACTB	0.298673	-0.0420162	0.594251	ACTB	0.0494034	0.271406	0.140525	ACTB	0.0168602	0.132831	0.0872058	ACTB	0.399945	0.218826	0.65632
AIFM1	0.0103282	0.202504	0.0610158	AIFM1	0.435226	0.0730129	0.708164	AIFM1	0.339426	-0.0334266	0.632715	AIFM1	0.0156387	0.260672	0.0690262	AIFM1	0.0851853	-0.124579	0.251624	AIFM1	0.23268	0.129275	0.513502
AKR1C3	0.00200676	-0.192394	0.018795	AKR1C3	4.57255e-05	-0.315295	0.00195095	AKR1C3	0.243915	-0.0385668	0.554221	AKR1C3	0.053568	-0.221879	0.14693	AKR1C3	4.21978e-06	0.259088	0.000231485	AKR1C3	0.811341	0.0402942	0.927247
AKT1	0.402683	-0.0364661	0.616056	AKT1	3.1617e-05	-0.269492	0.00173442	AKT1	0.0308463	-0.0893081	0.232254	AKT1	0.0227196	0.250028	0.0890237	AKT1	3.20209e-08	0.26154	1.2296e-05	AKT1	0.660151	-0.0125294	0.844994
AKT1.2.3.pS473	0.0279302	0.115263	0.115325	AKT1.2.3.pS473	0.493189	0.0818663	0.744524	AKT1.2.3.pS473	0.908068	-0.0136894	0.965923	AKT1.2.3.pS473	0.0116829	-0.457863	0.0590294	AKT1.2.3.pS473	0.742466	-0.0574563	0.858756	AKT1.2.3.pS473	0.473936	-0.148813	0.708138
AKT1.2.3.pT308	2.44158e-06	-0.656085	0.000117196	AKT1.2.3.pT308	0.00456797	-0.228187	0.0461605	AKT1.2.3.pT308	0.0178359	-0.185263	0.180237	AKT1.2.3.pT308	0.00458825	-1.05936	0.0417747	AKT1.2.3.pT308	8.92792e-07	0.347232	8.5708e-05	AKT1.2.3.pT308	0.122287	0.196048	0.369749
AKT1.AKT2.AKT3	0.0878245	-0.208403	0.235836	AKT1.AKT2.AKT3	0.233878	0.113515	0.5252	AKT1.AKT2.AKT3	0.17791	0.0858959	0.461603	AKT1.AKT2.AKT3	0.00864147	0.56038	0.0510512	AKT1.AKT2.AKT3	0.692252	-0.0228043	0.838564	AKT1.AKT2.AKT3	0.00508589	0.607774	0.0603008
AKT1S1.pT246	0.0917631	0.056447	0.24135	AKT1S1.pT246	0.258305	0.0624318	0.540543	AKT1S1.pT246	0.776839	-0.00767006	0.915049	AKT1S1.pT246	0.00511305	-0.188683	0.0417747	AKT1S1.pT246	0.518294	0.00237194	0.729029	AKT1S1.pT246	0.830882	0.0130418	0.927496
AKT2	0.00227505	0.260775	0.0203167	AKT2	0.000471835	0.204296	0.0119778	AKT2	0.803788	-0.0150379	0.924115	AKT2	0.0790182	-0.203054	0.186153	AKT2	0.00345898	-0.137009	0.0363316	AKT2	0.0164162	-0.290155	0.121228
AKT3	0.012636	0.118708	0.0713564	AKT3	0.992018	0.00278774	0.992018	AKT3	0.582741	-0.0113683	0.834972	AKT3	0.21694	-0.057932	0.359074	AKT3	0.118571	0.0483114	0.303542	AKT3	1	0.0354514	1
ANXA1	6.14033e-10	-1.34176	2.35789e-07	ANXA1	0.360019	0.137939	0.640034	ANXA1	0.0199645	-0.281952	0.186984	ANXA1	0.76751	0.174902	0.837284	ANXA1	0.0453483	0.321128	0.169066	ANXA1	0.791917	0.103814	0.927247
ANXA7	0.0110959	-0.13953	0.0645581	ANXA7	0.548362	0.0350973	0.788656	ANXA7	0.447648	-0.0852793	0.731476	ANXA7	0.00511305	0.357874	0.0417747	ANXA7	0.748118	0.0231801	0.860112	ANXA7	0.969936	0.0254982	0.990573
ARAF	0.887432	-0.000918161	0.94923	ARAF	0.0123879	-0.180413	0.0864897	ARAF	0.766132	0.0206852	0.91082	ARAF	0.475847	-0.0330056	0.634462	ARAF	0.000228317	0.180474	0.00515727	ARAF	0.428671	0.0678077	0.67463
ARID1A	0.0248283	-0.167409	0.10477	ARID1A	0.0826304	-0.110923	0.302191	ARID1A	0.127963	0.0365455	0.425316	ARID1A	0.0227196	0.361133	0.0890237	ARID1A	0.0054682	0.172871	0.0457139	ARID1A	0.0115646	0.693734	0.0965396
ASH2L	0.479085	0.0611239	0.659386	ASH2L	0.0766212	0.116832	0.288456	ASH2L	0.116143	0.0417852	0.394679	ASH2L	0.87563	-0.120248	0.908761	ASH2L	0.0678635	-0.112828	0.220844	ASH2L	0.00549617	0.818174	0.0603008
ASNS	0.729673	0.089528	0.843959	ASNS	0.0208422	0.3227	0.125053	ASNS	0.958139	0.0174419	0.989047	ASNS	0.0385053	-0.506421	0.119242	ASNS	0.390443	-0.148418	0.624709	ASNS	0.122287	0.424995	0.369749
ASS1	0.00799989	0.114466	0.053894	ASS1	0.692738	-0.00915345	0.875038	ASS1	0.180174	-0.0556527	0.46434	ASS1	0.338839	-0.078939	0.496619	ASS1	0.346725	0.048889	0.573889	ASS1	0.170886	0.117277	0.417962
ATF3	0.0210819	0.139009	0.0985195	ATF3	0.715013	-0.011006	0.889906	ATF3	0.499448	-0.0389511	0.776469	ATF3	0.454593	0.0922591	0.610363	ATF3	0.16941	0.0518711	0.376032	ATF3	0.0852277	0.153039	0.303032
ATG3	0.109879	-0.081899	0.272216	ATG3	0.681698	-0.00312518	0.875038	ATG3	0.980458	-0.0192784	0.990778	ATG3	0.542752	-0.119505	0.694722	ATG3	0.640681	0.0310128	0.81071	ATG3	0.428671	0.0334769	0.67463
ATG4B	0.253967	-0.0653518	0.447355	ATG4B	0.0288313	0.225135	0.149611	ATG4B	0.0248947	0.145178	0.203395	ATG4B	0.638687	-0.197195	0.759306	ATG4B	0.313372	-0.0839486	0.537886	ATG4B	0.0142944	0.721356	0.107628
ATG7	0.000583967	-0.23409	0.00800869	ATG7	0.0938161	-0.114445	0.316012	ATG7	0.0038906	-0.113685	0.114922	ATG7	0.0385053	0.366887	0.119242	ATG7	0.736828	0.0246523	0.857399	ATG7	0.505515	0.068438	0.727033
ATM	0.028832	0.305895	0.115328	ATM	0.089016	0.111665	0.310747	ATM	0.766132	0.0746285	0.91082	ATM	0.00569153	0.522411	0.0420297	ATM	0.24101	-0.303555	0.462738	ATM	0.949914	0.0621431	0.983199
ATM.pS1981	5.8778e-05	0.221012	0.0018809	ATM.pS1981	0.715013	0.0608787	0.889906	ATM.pS1981	0.94142	0.0282802	0.989047	ATM.pS1981	0.0385053	-0.233621	0.119242	ATM.pS1981	0.287246	-0.0663535	0.513035	ATM.pS1981	0.372408	-0.116418	0.638414
AURKB	0.486877	0.0133736	0.665341	AURKB	0.0263646	-0.0896446	0.142592	AURKB	0.606977	0.0283034	0.84449	AURKB	0.0678545	-0.1533	0.170301	AURKB	0.523142	0.043145	0.730497	AURKB	0.589054	-0.0569468	0.796467
AXL	0.0675909	0.128911	0.196628	AXL	0.837515	0.0127011	0.938739	AXL	0.63664	0.0665513	0.866914	AXL	0.00185292	-0.498627	0.0254115	AXL	0.725593	-0.0405103	0.852073	AXL	0.969936	0.109934	0.990573
BAK	0.116509	-0.115612	0.27617	BAK	0.0433081	-0.142777	0.193451	BAK	0.85836	0.0104809	0.941743	BAK	0.0171975	0.089686	0.0725695	BAK	3.87453e-05	0.251405	0.00114448	BAK	0.00135741	0.471715	0.028958
BAX	0.532294	-0.0838922	0.694095	BAX	0.241832	0.108281	0.529029	BAX	0.422939	0.0585951	0.715456	BAX	0.58982	0.0580369	0.725933	BAX	0.183751	-0.090298	0.396407	BAX	0.0142944	-0.609469	0.107628
BBC3	0.207127	-0.107642	0.405498	BBC3	0.49635	0.0769121	0.744524	BBC3	0.577948	-0.0304464	0.834331	BBC3	0.714966	-0.0295802	0.798102	BBC3	0.557719	-0.0535197	0.759447	BBC3	0.428671	-0.0840039	0.67463
BCL2L1	0.0503722	-0.163987	0.159859	BCL2L1	0.0817492	0.0984799	0.301843	BCL2L1	0.787588	0.00704953	0.916466	BCL2L1	0.821145	-0.109767	0.871049	BCL2L1	0.471121	-0.0350145	0.693143	BCL2L1	0.285587	0.149305	0.571174
BCL2	0.692458	-0.0348348	0.810683	BCL2	0.0978038	-0.14394	0.326163	BCL2	0.295431	-0.0960576	0.593955	BCL2	0.87563	0.0395651	0.908761	BCL2	0.150554	0.139275	0.348268	BCL2	0.141598	0.450274	0.380234
BCL2.pS70	0.19111	-0.106855	0.38222	BCL2.pS70	0.82581	0.01878	0.929944	BCL2.pS70	0.0693517	0.0372704	0.302626	BCL2.pS70	0.0790182	-0.125292	0.186153	BCL2.pS70	0.362248	-0.0395489	0.594459	BCL2.pS70	0.068511	-0.216222	0.276929
BCL2A1	0.0182435	-0.204268	0.0886775	BCL2A1	0.000864733	-0.323528	0.0169037	BCL2A1	0.558966	-0.0576477	0.822387	BCL2A1	0.356695	0.199233	0.516871	BCL2A1	0.0389338	0.163877	0.153947	BCL2A1	0.000795621	0.720461	0.0250078
BCL2L11	0.0513596	-0.183352	0.161656	BCL2L11	0.0844158	-0.364818	0.30295	BCL2L11	0.279575	-0.0848558	0.577187	BCL2L11	0.413734	0.170862	0.571489	BCL2L11	0.0779959	0.154858	0.23583	BCL2L11	0.0115646	0.679181	0.0965396
BECN1	0.0044029	0.150633	0.0345044	BECN1	0.207506	0.06107	0.491866	BECN1	0.997208	0.0103818	0.999812	BECN1	0.192143	-0.0745169	0.329388	BECN1	0.622094	-0.0198948	0.808437	BECN1	0.830882	-0.0452778	0.927496
BID	7.91741e-05	-0.474703	0.00228771	BID	0.207506	0.163174	0.491866	BID	0.138822	-0.0730059	0.429901	BID	0.741087	0.0276188	0.813079	BID	0.267435	-0.0762718	0.489643	BID	0.969936	-0.0230605	0.990573
BIRC2	0.27904	0.0786007	0.469961	BIRC2	0.00311594	-0.285096	0.0373913	BIRC2	0.0748914	-0.109692	0.31259	BIRC2	0.51994	-0.0605822	0.683757	BIRC2	0.0107629	0.200679	0.0656027	BIRC2	0.830882	0.0418877	0.927496
BIRC3	0.00206374	0.178473	0.0188685	BIRC3	0.0331084	0.145201	0.160932	BIRC3	0.75547	0.00270563	0.91082	BIRC3	0.58982	-0.0495158	0.725933	BIRC3	0.627381	0.00288976	0.808437	BIRC3	0.0724142	-0.173417	0.283746
BIRC5	0.732804	0.0335166	0.845036	BIRC5	0.412048	0.0906881	0.682011	BIRC5	0.0215037	0.188906	0.192033	BIRC5	0.0105773	-0.389735	0.0564125	BIRC5	0.0063424	-0.191985	0.0497037	BIRC5	0.554882	-0.119585	0.774818
BMI1	0.963472	0.0855641	0.989233	BMI1	0.940193	-0.0219209	0.981071	BMI1	0.54959	0.0845826	0.817994	BMI1	0.113533	0.251698	0.242205	BMI1	0.354433	-0.022188	0.58413	BMI1	0.0201175	0.440448	0.135528
BRAF	0.568418	-0.0706067	0.710985	BRAF	0.0725509	-0.175765	0.275837	BRAF	0.0215037	-0.175734	0.192033	BRAF	0.243961	0.283284	0.385518	BRAF	0.69777	0.0258168	0.839948	BRAF	0.0485655	0.299808	0.224688
BRAF.pS445	0.00592333	0.18697	0.0429162	BRAF.pS445	0.237832	0.0726828	0.527903	BRAF.pS445	0.21674	-0.0610338	0.523448	BRAF.pS445	0.0105773	-0.334164	0.0564125	BRAF.pS445	0.630032	-0.0397567	0.809138	BRAF.pS445	0.19567	0.106049	0.463811
BRCA2	0.770717	0.0225988	0.875608	BRCA2	0.322	0.056335	0.603161	BRCA2	0.841904	-0.0517159	0.937076	BRCA2	0.148911	-0.187451	0.284487	BRCA2	0.753784	-0.0315929	0.864039	BRCA2	0.00104199	0.590027	0.0250078
BRD4	0.386499	0.0601642	0.59845	BRD4	0.156919	0.0935745	0.436645	BRD4	0.573174	0.00291858	0.830562	BRD4	0.714966	0.0241103	0.798102	BRD4	0.585644	-0.0519266	0.783579	BRD4	0.589054	-0.0158339	0.796467
BTK	0.97675	-0.036045	0.995627	BTK	0.814143	-0.0575115	0.929944	BTK	0.089669	0.144701	0.35657	BTK	0.0385053	-0.295098	0.119242	BTK	0.115087	-0.0428851	0.298603	BTK	0.0947463	-0.254226	0.310962
CASP3	0.0310344	-0.337382	0.121604	CASP3	0.0909118	0.320906	0.314506	CASP3	0.766132	0.0479155	0.91082	CASP3	0.821145	-0.087002	0.871049	CASP3	0.232137	-0.144432	0.452491	CASP3	0.00549617	0.677124	0.0603008
CASP3_cleaved	0.000354019	0.286312	0.00617925	CASP3_cleaved	0.0880801	0.159291	0.310301	CASP3_cleaved	0.997208	0.0165994	0.999812	CASP3_cleaved	0.0455139	-0.343644	0.133415	CASP3_cleaved	0.204245	-0.099796	0.419412	CASP3_cleaved	0.00470349	-0.292281	0.0603008
CASP7_cleaved	0.793095	0.0299392	0.885316	CASP7_cleaved	0.689051	-0.0193259	0.875038	CASP7_cleaved	0.582741	0.0107846	0.834972	CASP7_cleaved	0.638687	-0.0925674	0.759306	CASP7_cleaved	0.00211877	0.32123	0.0262454	CASP7_cleaved	0.850528	-0.0805115	0.941218
CASP9	0.000840707	0.194006	0.00978277	CASP9	0.344485	0.0609362	0.623974	CASP9	0.270344	-0.0375114	0.570396	CASP9	0.0732626	-0.168762	0.17583	CASP9	0.785176	0.00568187	0.884187	CASP9	0.000952948	-0.201818	0.0250078
CAV1	0.40738	0.0681159	0.62077	CAV1	0.0228569	0.194265	0.132986	CAV1	0.0641531	0.0980226	0.301397	CAV1	0.0678545	-0.213595	0.170301	CAV1	0.163689	-0.0883555	0.367582	CAV1	0.080767	0.492743	0.295376
CBL	0.00162334	-0.28088	0.0159836	CBL	0.952138	-0.0336469	0.988165	CBL	0.656748	-0.0249425	0.884882	CBL	0.0272055	-0.454872	0.0949719	CBL	0.432961	0.0719712	0.659751	CBL	0.949914	-0.0647037	0.983199
CBX7	0.303783	0.0725814	0.500655	CBX7	0.0159147	-0.23502	0.101566	CBX7	0.0185222	-0.12665	0.182373	CBX7	0.338839	-0.181833	0.496619	CBX7	0.0886259	0.0981484	0.253973	CBX7	0.850528	-0.0347286	0.941218
CCNB1	0.188299	-0.260756	0.38222	CCNB1	0.0433081	0.322888	0.193451	CCNB1	0.0058885	0.258907	0.133011	CCNB1	0.0455139	-0.693596	0.133415	CCNB1	0.0153782	-0.220615	0.0831722	CCNB1	0.0647824	0.467642	0.273367
CCND1	1	-0.00855048	1	CCND1	0.40637	-0.0988966	0.681424	CCND1	0.255428	-0.113339	0.563705	CCND1	0.053568	0.296235	0.14693	CCND1	0.808231	-0.0387447	0.907488	CCND1	0.128481	0.0785305	0.373763
CCND3	0.0627397	-0.0805185	0.188219	CCND3	0.627553	-0.0292997	0.845545	CCND3	0.00012726	-0.134198	0.0488678	CCND3	0.638687	-0.0284342	0.759306	CCND3	0.0138671	0.109106	0.0794772	CCND3	0.949914	-0.0304286	0.983199
CCNE1	0.0878245	-0.152618	0.235836	CCNE1	0.400739	-0.14422	0.681424	CCNE1	0.227336	-0.141757	0.535371	CCNE1	0.00411272	0.563009	0.0404944	CCNE1	0.341014	-0.0707514	0.566881	CCNE1	0.660151	0.110794	0.844994
CD276	0.334092	0.0255254	0.536784	CD276	0.810263	-0.00312718	0.929944	CD276	0.958139	-0.0105853	0.989047	CD276	0.304881	-0.0926003	0.459115	CD276	0.542765	0.00815039	0.744363	CD276	0.678451	-0.0646652	0.854181
CD4	1.42359e-08	-1.34124	2.7333e-06	CD4	0.88467	0.034719	0.959642	CD4	0.0101123	-0.29986	0.174544	CD4	0.00458825	1.6874	0.0417747	CD4	0.0365259	0.470178	0.146104	CD4	0.0898856	0.748785	0.310956
CD44	0.913799	0.0552907	0.95874	CD44	0.0187308	0.129994	0.11601	CD44	0.043479	-0.07689	0.269289	CD44	0.0272055	0.155665	0.0949719	CD44	0.2235	-0.0679413	0.442391	CD44	0.678451	-0.0739042	0.854181
CD74	0.0220294	-0.210387	0.0995212	CD74	0.00273477	-0.329859	0.0338759	CD74	0.391267	-0.111226	0.689205	CD74	0.130293	0.31702	0.263329	CD74	0.0767434	0.131554	0.23583	CD74	0.263522	0.165945	0.54996
CD86	0.497372	-0.027763	0.6678	CD86	0.592517	0.0307121	0.824371	CD86	0.568419	0.0225271	0.826792	CD86	0.542752	0.00957222	0.694722	CD86	0.0149103	-0.102795	0.0829793	CD86	0.660151	0.170694	0.844994
CDC25C	0.024036	0.0996728	0.10477	CDC25C	0.841424	-0.017388	0.938739	CDC25C	0.847382	-0.00743521	0.937737	CDC25C	0.00864147	-0.314672	0.0510512	CDC25C	0.508668	0.0201193	0.726128	CDC25C	0.16317	-0.114199	0.409524
CDH1	0.0366162	0.107701	0.128997	CDH1	0.0326984	-0.150523	0.160932	CDH1	0.379772	-0.0293441	0.67515	CDH1	0.356695	0.00340963	0.516871	CDH1	0.00438541	0.129951	0.0430428	CDH1	0.14853	-0.152513	0.385376
CDH2	0.900602	0.0143302	0.95619	CDH2	0.000362082	-0.366011	0.00993139	CDH2	0.0547191	-0.161828	0.287838	CDH2	0.192143	0.187455	0.329388	CDH2	0.0486625	0.126095	0.177838	CDH2	0.753465	-0.0173656	0.918509
CDK1	0.108956	-0.125827	0.271683	CDK1	3.25778e-08	-0.738141	1.01181e-05	CDK1	0.204001	-0.0803886	0.502156	CDK1	0.93071	0.197583	0.945484	CDK1	2.14298e-07	0.49567	4.00438e-05	CDK1	0.538168	0.0628361	0.759767
CDK1.pY15	0.00184438	0.26364	0.0177061	CDK1.pY15	0.602933	0.0420908	0.832829	CDK1.pY15	0.70809	-0.0280776	0.906356	CDK1.pY15	0.243961	-0.216305	0.385518	CDK1.pY15	0.00811167	-0.238794	0.0556229	CDK1.pY15	0.772621	0.0265346	0.924257
CDK2	0.946889	0.000553802	0.980068	CDK2	0.186677	-0.107743	0.470135	CDK2	0.116143	-0.117508	0.394679	CDK2	0.00864147	0.229342	0.0510512	CDK2	0.624735	0.00133143	0.808437	CDK2	0.274403	-0.0680746	0.560483
CDKN1A	0.751686	0.103268	0.85907	CDKN1A	0.447091	0.341982	0.715346	CDKN1A	0.160555	0.157473	0.439846	CDKN1A	0.741087	0.0157889	0.813079	CDKN1A	0.411376	-0.0466827	0.634412	CDKN1A	0.458563	-0.60237	0.701546
CDKN1B	0.156907	0.0862333	0.338497	CDKN1B	0.137402	-0.0862191	0.402767	CDKN1B	0.606977	-0.0118756	0.84449	CDKN1B	0.566051	-0.111934	0.708025	CDKN1B	0.170572	0.11269	0.376435	CDKN1B	0.772621	-0.0663145	0.924257
CDKN1B.pS10	0.00915323	0.247362	0.056691	CDKN1B.pS10	0.681698	0.0258441	0.875038	CDKN1B.pS10	0.318623	-0.0789278	0.618299	CDKN1B.pS10	0.130293	-0.338128	0.263329	CDKN1B.pS10	0.837284	0.0153747	0.921253	CDKN1B.pS10	0.734459	-0.107469	0.903949
CDKN1B.pT157	0.466251	0.00714587	0.652247	CDKN1B.pT157	0.531824	0.054412	0.767745	CDKN1B.pT157	0.221993	0.083318	0.529474	CDKN1B.pT157	0.00569153	-0.249201	0.0420297	CDKN1B.pT157	0.287246	-0.0398926	0.513035	CDKN1B.pT157	0.870268	0.0236351	0.949383
CDKN1B.pT198	0.546049	-0.0266922	0.698943	CDKN1B.pT198	0.462179	0.0924166	0.732165	CDKN1B.pT198	0.41089	-4.68511e-05	0.704383	CDKN1B.pT198	0.000363866	0.582099	0.0122651	CDKN1B.pT198	0.0119722	-0.16485	0.070728	CDKN1B.pT198	0.52171	0.0885612	0.741988
CDKN2A	0.00882481	-0.277587	0.0564788	CDKN2A	0.920316	0.0190665	0.976247	CDKN2A	0.0529784	0.133094	0.287162	CDKN2A	0.113533	-0.359104	0.242205	CDKN2A	0.098858	-0.106394	0.273104	CDKN2A	0.811341	0.0645512	0.927247
CDX2	0.0484451	0.0705454	0.155024	CDX2	0.378688	-0.0318081	0.664001	CDX2	0.000629008	-0.113089	0.0525762	CDX2	0.0851364	-0.121857	0.198136	CDX2	0.678529	0.0188738	0.835113	CDX2	0.068511	-0.112421	0.276929
CHEK1	0.150898	0.0903149	0.334941	CHEK1	0.211135	0.108432	0.494366	CHEK1	0.468851	0.0537033	0.74705	CHEK1	0.0248751	-0.420505	0.0927382	CHEK1	0.30274	-0.126234	0.530831	CHEK1	0.505515	0.0158492	0.727033
CHEK1.pS296	0.242037	0.0629762	0.436348	CHEK1.pS296	0.412048	0.0120751	0.682011	CHEK1.pS296	0.631654	-0.0200208	0.863186	CHEK1.pS296	0.614039	0.034068	0.746174	CHEK1.pS296	0.000820933	0.129847	0.0121245	CHEK1.pS296	0.213597	-0.125391	0.491146
CHEK1.pS345	0.0303908	0.120115	0.12031	CHEK1.pS345	0.0250387	0.0927495	0.137355	CHEK1.pS345	0.734286	0.00787048	0.91082	CHEK1.pS345	0.614039	-0.0589724	0.746174	CHEK1.pS345	0.898976	-0.00330748	0.943188	CHEK1.pS345	0.929924	-0.0490582	0.978331
CHEK2	0.000178931	0.341867	0.00343547	CHEK2	0.00916234	0.233791	0.068987	CHEK2	0.160555	0.0469786	0.439846	CHEK2	0.00864147	-0.350296	0.0510512	CHEK2	0.000820933	-0.180729	0.0121245	CHEK2	0.141598	-0.154403	0.380234
CHEK2.pT68	0.907197	-0.0282281	0.957043	CHEK2.pT68	0.121008	0.105298	0.368786	CHEK2.pT68	0.512878	0.0239222	0.778439	CHEK2.pT68	0.00234009	-0.312118	0.028987	CHEK2.pT68	0.409254	-0.0310283	0.634412	CHEK2.pT68	0.122287	-0.1111	0.369749
CLPP	0.546049	0.0296116	0.698943	CLPP	0.125881	0.208312	0.377642	CLPP	0.836434	0.000368968	0.936416	CLPP	0.66374	-0.230864	0.772352	CLPP	0.0147572	-0.241563	0.0829793	CLPP	0.252943	-0.208887	0.533682
COG3	0.207127	0.107285	0.405498	COG3	0.876777	0.0460287	0.956484	COG3	0.322031	-0.0324399	0.618299	COG3	0.0207283	0.33067	0.0855877	COG3	0.127644	-0.0895651	0.314199	COG3	0.399945	-0.0788448	0.65632
COPS5	0.327879	-0.147129	0.529015	COPS5	0.565151	-0.172343	0.803771	COPS5	0.169065	0.188655	0.447333	COPS5	0.338839	0.183003	0.496619	COPS5	0.236544	-0.0650363	0.456447	COPS5	0.830882	-0.0471873	0.927496
CREB.1	0.0248283	0.14804	0.10477	CREB.1	0.936214	0.00365996	0.981071	CREB.1	0.0661926	-0.0832129	0.301397	CREB.1	0.273261	-0.0566662	0.421415	CREB.1	0.819823	-0.00845847	0.915152	CREB.1	0.811341	-0.0089074	0.927247
CREB1.pS133	0.00724471	0.172665	0.0505812	CREB1.pS133	0.798652	0.0135588	0.929944	CREB1.pS133	0.261325	0.117137	0.563756	CREB1.pS133	0.180556	0.255175	0.318043	CREB1.pS133	0.703303	-0.0609338	0.842029	CREB1.pS133	0.443473	-0.132173	0.689448
CSNK2A1	0.112683	0.0580382	0.275001	CSNK2A1	0.627553	-0.016998	0.845545	CSNK2A1	0.0282323	-0.0490367	0.216824	CSNK2A1	0.00702868	-0.260294	0.0465347	CSNK2A1	0.468826	-0.0297298	0.69242	CSNK2A1	0.128481	-0.103801	0.373763
CTNNB1	0.441166	-0.0813151	0.634486	CTNNB1	0.821916	-0.0291595	0.929944	CTNNB1	0.0125964	0.201557	0.174544	CTNNB1	0.58982	-0.115289	0.725933	CTNNB1	0.982126	0.0271244	0.989859	CTNNB1	0.0359037	0.391508	0.188863
CTNNB1.pS33.S37.T41	0.910497	-0.00899399	0.957893	CTNNB1.pS33.S37.T41	0.968082	-0.0967755	0.988679	CTNNB1.pS33.S37.T41	0.0325123	0.128916	0.235561	CTNNB1.pS33.S37.T41	0.158951	-0.176377	0.296298	CTNNB1.pS33.S37.T41	0.426418	0.0268793	0.652369	CTNNB1.pS33.S37.T41	0.000377518	0.624138	0.0219114
CTNNB1.pT41.S45	0.646973	0.0318851	0.778801	CTNNB1.pT41.S45	0.940193	0.0325547	0.981071	CTNNB1.pT41.S45	0.108238	0.0692413	0.393989	CTNNB1.pT41.S45	0.821145	0.067776	0.871049	CTNNB1.pT41.S45	0.866561	0.000822129	0.924897	CTNNB1.pT41.S45	0.00148074	0.651129	0.0299265
CTSG	0.689389	0.00212987	0.810683	CTSG	0.334371	-0.0566496	0.620283	CTSG	0.194208	0.0119915	0.487425	CTSG	0.00368234	-1.06207	0.037211	CTSG	0.0742875	0.1148	0.233823	CTSG	0.372408	0.191987	0.638414
CXCR5	0.658982	-0.275118	0.789464	CXCR5	0.229972	0.437648	0.519466	CXCR5	0.399047	0.222874	0.696519	CXCR5	0.338839	-0.242529	0.496619	CXCR5	0.311583	-0.171058	0.537886	CXCR5	0.811341	0.100601	0.927247
DDB1	0.0201702	0.117915	0.0956215	DDB1	0.592517	0.0117934	0.824371	DDB1	0.0512842	-0.0686961	0.287162	DDB1	0.148911	-0.150338	0.284487	DDB1	0.269049	0.0771217	0.489643	DDB1	0.23268	-0.0806869	0.513502
DDX17	0.0323565	0.100553	0.124249	DDX17	0.00670858	0.232611	0.0599092	DDX17	0.734286	0.0125743	0.91082	DDX17	0.0985203	0.142951	0.221239	DDX17	0.00288522	-0.157324	0.032586	DDX17	0.320966	-0.153091	0.606701
DLX1	0.0825408	0.0801463	0.228026	DLX1	0.341939	-0.0482606	0.623974	DLX1	0.503903	-0.0133991	0.778439	DLX1	0.413734	-0.0299636	0.571489	DLX1	0.896021	0.0137865	0.942664	DLX1	0.589054	0.07506	0.796467
DNM1L	0.248805	-0.12316	0.444377	DNM1L	0.0228569	0.187649	0.132986	DNM1L	0.339426	0.0801178	0.632715	DNM1L	0.0732626	0.363089	0.17583	DNM1L	0.105919	-0.107362	0.282452	DNM1L	0.00315418	0.580343	0.0504668
DNMT1	0.120437	-0.181342	0.281999	DNMT1	0.0288313	0.24964	0.149611	DNMT1	0.169065	0.140492	0.447333	DNMT1	0.243961	0.26918	0.385518	DNMT1	0.0281223	-0.185974	0.122716	DNMT1	0.000795621	0.707684	0.0250078
DUSP4	0.000161929	0.148433	0.00327266	DUSP4	0.162865	0.0496344	0.443546	DUSP4	0.980458	0.00796864	0.990778	DUSP4	0.032436	-0.206946	0.107374	DUSP4	0.692252	-0.0115859	0.838564	DUSP4	0.134916	-0.0956581	0.378159
DUSP6	7.10073e-07	-0.702426	4.54447e-05	DUSP6	0.0427927	0.194494	0.193451	DUSP6	0.980458	0.013292	0.990778	DUSP6	0.0227196	0.467161	0.0890237	DUSP6	0.731203	-0.0170565	0.853441	DUSP6	0.0229721	0.673304	0.140021
DVL3	0.871013	-0.0157682	0.93952	DVL3	0.326912	0.105651	0.60939	DVL3	0.0262808	0.142193	0.205956	DVL3	0.566051	0.00650635	0.708025	DVL3	0.973192	0.0121245	0.98603	DVL3	1	0.0311042	1
E2F1	0.956836	0.0234416	0.987702	E2F1	0.0783006	-0.0846599	0.291917	E2F1	0.414883	-0.0322276	0.708068	E2F1	0.454593	-0.118332	0.610363	E2F1	0.227789	0.0642391	0.44857	E2F1	0.458563	-0.0714298	0.701546
EEF2	0.867736	0.00542356	0.938621	EEF2	0.730001	0.0441367	0.889906	EEF2	0.105197	0.11277	0.388421	EEF2	0.0385053	0.357935	0.119242	EEF2	0.196373	-0.0855542	0.412061	EEF2	0.890088	-0.0234155	0.965519
EEF2K	0.34038	0.0580637	0.542348	EEF2K	0.392381	-0.0521729	0.681424	EEF2K	0.171245	-0.0664655	0.447333	EEF2K	0.00146056	0.413394	0.0254115	EEF2K	0.230682	0.0788945	0.451948	EEF2K	0.989976	0.014318	1
EGFR	0.543284	0.0318735	0.698943	EGFR	0.0240825	-0.144238	0.134024	EGFR	0.0105286	-0.109233	0.174544	EGFR	0.986125	0.0236983	0.986125	EGFR	0.0182813	0.0986911	0.0920909	EGFR	0.489588	-0.0719419	0.714836
EGFR.pY1173	0.351028	-0.0247011	0.552437	EGFR.pY1173	0.000612018	-0.230535	0.0138244	EGFR.pY1173	0.015016	-0.122961	0.174544	EGFR.pY1173	0.689175	-0.0184203	0.785291	EGFR.pY1173	5.71208e-06	0.20956	0.00027418	EGFR.pY1173	0.204491	-0.174349	0.475906
EGLN1	0.21166	0.0858249	0.406387	EGLN1	0.818028	0.00437935	0.929944	EGLN1	0.279575	-0.0716842	0.577187	EGLN1	0.0171975	-0.217871	0.0725695	EGLN1	0.0158589	0.145558	0.0834224	EGLN1	0.116329	-0.12582	0.363172
EIF2AK2	0.692458	0.0203432	0.810683	EIF2AK2	0.0132905	0.218713	0.0911345	EIF2AK2	0.563683	0.0388758	0.82302	EIF2AK2	0.169496	0.236507	0.307011	EIF2AK2	0.113375	-0.150803	0.298192	EIF2AK2	0.811341	0.0512348	0.927247
EIF2S1	0.264514	0.0608916	0.457537	EIF2S1	0.638234	0.0145122	0.850979	EIF2S1	0.702891	0.00906817	0.90271	EIF2S1	0.00294208	0.396896	0.0342351	EIF2S1	0.124867	-0.0441431	0.309347	EIF2S1	0.399945	-0.0803236	0.65632
EIF2S1.pS51	0.497372	0.0524859	0.6678	EIF2S1.pS51	0.916346	0.0260302	0.976247	EIF2S1.pS51	0.246758	0.0747749	0.557384	EIF2S1.pS51	0.243961	0.160513	0.385518	EIF2S1.pS51	0.396654	-0.0473577	0.629402	EIF2S1.pS51	0.428671	-0.0720617	0.67463
EIF4E	0.00160035	0.168393	0.0159836	EIF4E	0.74131	0.0207485	0.895167	EIF4E	0.435192	0.0263978	0.723437	EIF4E	0.338839	-0.114071	0.496619	EIF4E	0.129521	-0.0839836	0.314786	EIF4E	0.0107635	-0.274741	0.0939363
EIF4E.pS209	0.210141	-0.148215	0.405498	EIF4E.pS209	0.0105908	0.23623	0.0767332	EIF4E.pS209	0.135126	0.0937044	0.425316	EIF4E.pS209	0.169496	0.311765	0.307011	EIF4E.pS209	0.0603555	-0.124339	0.205102	EIF4E.pS209	0.830882	0.0452256	0.927496
EIF4EBP1	0.277195	-0.0737878	0.469961	EIF4EBP1	0.00216869	0.273503	0.0308436	EIF4EBP1	0.958139	0.0133499	0.989047	EIF4EBP1	0.394147	0.121214	0.556443	EIF4EBP1	0.0047594	-0.18125	0.0435145	EIF4EBP1	0.105098	0.142272	0.333535
EIF4EBP1.pS65	0.00148981	-0.404708	0.0154618	EIF4EBP1.pS65	0.652594	-0.014696	0.861155	EIF4EBP1.pS65	0.946991	0.0108554	0.989047	EIF4EBP1.pS65	0.0128898	0.435994	0.061871	EIF4EBP1.pS65	0.616827	-0.0929883	0.808437	EIF4EBP1.pS65	0.428671	0.138925	0.67463
EIF4G	0.867736	0.0231537	0.938621	EIF4G	0.181719	0.0625731	0.465201	EIF4G	0.129726	-0.0667887	0.425316	EIF4G	0.148911	0.146462	0.284487	EIF4G	0.0426065	-0.0849677	0.160401	EIF4G	0.134916	-0.153531	0.378159
EIF4G2	0.10713	-0.167634	0.268875	EIF4G2	0.988028	0.0178977	0.992018	EIF4G2	0.869365	-0.032662	0.950259	EIF4G2	0.394147	-0.17263	0.556443	EIF4G2	0.0490907	0.146151	0.177838	EIF4G2	0.0852277	0.254601	0.303032
ELAVL1	0.5516	-0.0569585	0.701373	ELAVL1	0.00756346	-0.195386	0.0631385	ELAVL1	0.105197	0.0405836	0.388421	ELAVL1	0.113533	0.19661	0.242205	ELAVL1	0.261045	0.0280627	0.486607	ELAVL1	0.0229721	0.405112	0.140021
ELK1.pS383	0.0351461	0.17128	0.128636	ELK1.pS383	0.191733	0.093712	0.470135	ELK1.pS383	0.558966	-0.064756	0.822387	ELK1.pS383	0.0077978	0.423498	0.0499059	ELK1.pS383	0.0559027	-0.123339	0.195151	ELK1.pS383	0.489588	-0.111864	0.714836
EP300	0.443639	0.0575582	0.635662	EP300	0.0871522	0.104451	0.309875	EP300	0.182459	-0.01463	0.467095	EP300	0.180556	0.22137	0.318043	EP300	0.860689	-0.0524083	0.924897	EP300	0.00370733	0.722473	0.0547545
EPHA2	0.00819938	0.133728	0.0542855	EPHA2	0.49635	-0.0392948	0.744524	EPHA2	0.261325	-0.0486867	0.563756	EPHA2	0.00368234	-0.308941	0.037211	EPHA2	0.0951005	-0.0788126	0.266559	EPHA2	0.589054	-0.0777509	0.796467
EPHA2.pY588	0.786683	0.0433967	0.885316	EPHA2.pY588	0.438175	-0.0461109	0.709954	EPHA2.pY588	0.36108	0.0412194	0.650961	EPHA2.pY588	0.638687	-0.103685	0.759306	EPHA2.pY588	0.00987504	0.0957882	0.0632003	EPHA2.pY588	0.116329	-0.137422	0.363172
EPHA2pS897	0.0129355	0.111228	0.0719891	EPHA2pS897	0.0388528	0.113273	0.181945	EPHA2pS897	0.661815	0.0189451	0.885494	EPHA2pS897	0.454593	-0.0344484	0.610363	EPHA2pS897	0.0634844	-0.0594805	0.211878	EPHA2pS897	0.00549617	-0.182158	0.0603008
ERBB2	0.874292	-0.0309798	0.940415	ERBB2	0.0326984	-0.164499	0.160932	ERBB2	0.292212	0.052367	0.590577	ERBB2	0.0985203	-0.177973	0.221239	ERBB2	0.140234	0.0268295	0.328354	ERBB2	0.989976	-0.0662436	1
ERBB2.pY1248	0.986713	9.60283e-05	0.997099	ERBB2.pY1248	0.7794	-0.0228349	0.923734	ERBB2.pY1248	0.357412	-0.0648524	0.650455	ERBB2.pY1248	0.0678545	-0.124996	0.170301	ERBB2.pY1248	0.30274	0.037739	0.530831	ERBB2.pY1248	0.23268	-0.149026	0.513502
ERCC1	0.0754426	0.103493	0.213014	ERCC1	0.216665	-0.0528108	0.501202	ERCC1	0.671995	-0.0270321	0.892893	ERCC1	0.903112	0.0120796	0.922327	ERCC1	0.0640186	-0.0716004	0.211878	ERCC1	0.772621	-0.0314243	0.924257
ERCC5	0.0351461	-0.169835	0.128636	ERCC5	0.40637	0.0483269	0.681424	ERCC5	1	-0.000624417	1	ERCC5	0.00101351	0.451767	0.0216215	ERCC5	0.496769	-0.0285544	0.719846	ERCC5	0.000795621	0.543709	0.0250078
ERG	0.887432	-0.0268609	0.94923	ERG	2.77108e-05	-0.473029	0.00173442	ERG	0.116143	-0.105313	0.394679	ERG	0.714966	0.0456515	0.798102	ERG	0.00987504	0.155532	0.0632003	ERG	0.606496	-0.0787254	0.808661
ERN1	0.000148933	-0.241641	0.00327266	ERN1	0.218532	-0.0661126	0.502492	ERN1	0.00340175	-0.105366	0.108856	ERN1	0.0627792	0.1472	0.162886	ERN1	0.120344	0.0884338	0.30604	ERN1	0.678451	-0.111278	0.854181
ETS1	0.317692	-0.0898735	0.516923	ETS1	0.229972	0.101079	0.519466	ETS1	0.825518	0.00502646	0.9351	ETS1	0.113533	0.248545	0.242205	ETS1	0.834368	0.0315484	0.920682	ETS1	0.969936	0.0192027	0.990573
EZH2	0.00361193	-0.286219	0.0288954	EZH2	0.295849	0.100763	0.588633	EZH2	0.135126	0.115135	0.425316	EZH2	0.986125	0.0129011	0.986125	EZH2	0.117692	-0.150663	0.303314	EZH2	0.0100121	0.467702	0.0915397
EZRIN	0.0447763	0.100561	0.146958	EZRIN	0.226112	0.104184	0.516827	EZRIN	0.0909997	0.0759414	0.35657	EZRIN	0.566051	0.00966627	0.708025	EZRIN	1	-0.0114428	1	EZRIN	0.00508589	-0.327299	0.0603008
FASN	0.97343	0.00230103	0.995627	FASN	0.00228007	0.469858	0.0312696	FASN	0.0538429	0.219781	0.287162	FASN	0.689175	0.04326	0.785291	FASN	0.0234195	-0.230479	0.109672	FASN	0.000190568	1.13906	0.0219114
FLI1	0.559978	-0.0399847	0.705022	FLI1	0.471366	-0.0610464	0.73579	FLI1	0.750156	0.00421591	0.91082	FLI1	0.00632839	0.350383	0.0441836	FLI1	0.138237	0.0777808	0.327674	FLI1	0.000311465	0.438378	0.0219114
FN1	0.177358	-0.210425	0.370138	FN1	0.000980075	-0.289969	0.0179214	FN1	0.713303	-0.072987	0.909995	FN1	0.304881	-0.835957	0.459115	FN1	0.00325711	0.367912	0.0357351	FN1	0.870268	-0.148685	0.949383
FOXM1	0.386499	-0.0441619	0.59845	FOXM1	0.964094	0.00795171	0.988679	FOXM1	0.0472462	0.0781265	0.279116	FOXM1	0.00208348	-0.297278	0.0275882	FOXM1	0.857757	0.0130291	0.924897	FOXM1	0.428671	0.114239	0.67463
FOXO3	0.456123	0.0522998	0.643939	FOXO3	0.17686	0.117272	0.462002	FOXO3	0.750156	0.0116536	0.91082	FOXO3	0.66374	-0.0279124	0.772352	FOXO3	0.0045423	-0.103063	0.0430428	FOXO3	0.23268	-0.0710609	0.513502
FOXO3.pS318.S321	0.0669681	0.139324	0.196303	FOXO3.pS318.S321	0.0388528	0.121405	0.181945	FOXO3.pS318.S321	0.77148	0.00659394	0.914347	FOXO3.pS318.S321	0.000415226	0.635681	0.0122651	FOXO3.pS318.S321	0.0695684	-0.0399514	0.22449	FOXO3.pS318.S321	0.0457695	-0.227581	0.219694
FZR1	0.0320215	-0.111218	0.124205	FZR1	0.000106016	-0.293103	0.00370093	FZR1	0.0319486	-0.138582	0.235561	FZR1	0.542752	-0.139311	0.694722	FZR1	0.0227431	0.16091	0.109167	FZR1	0.989976	-0.00123126	1
G6PD	0.14165	-0.092795	0.318091	G6PD	0.312321	0.0744432	0.60267	G6PD	0.486207	-0.0110895	0.762054	G6PD	0.0985203	-0.274777	0.221239	G6PD	0.104317	-0.0474941	0.280123	G6PD	8.41683e-05	0.931331	0.0161603
GAB2	0.416872	0.0715804	0.628898	GAB2	0.180089	0.112561	0.464121	GAB2	0.387412	-0.0901919	0.685559	GAB2	0.0418857	-0.299696	0.127652	GAB2	0.913769	0.00604626	0.945788	GAB2	0.772621	-0.00747181	0.924257
GAB2.pY452	0.0242977	0.133383	0.10477	GAB2.pY452	0.191733	0.0759173	0.470135	GAB2.pY452	0.298673	-0.0344858	0.594251	GAB2.pY452	0.0142057	-0.241493	0.0657228	GAB2.pY452	0.0755073	-0.0520675	0.23573	GAB2.pY452	0.642053	0.0501356	0.841462
GAPDH	0.857918	-0.0336901	0.938577	GAPDH	0.173675	0.28902	0.45679	GAPDH	0.289018	0.113264	0.58721	GAPDH	0.0105773	0.675257	0.0564125	GAPDH	0.212344	0.187223	0.429158	GAPDH	0.678451	0.16203	0.854181
GATA1	0.526842	0.0296608	0.692833	GATA1	0.243849	-0.136492	0.529029	GATA1	0.739564	-0.0129916	0.91082	GATA1	0.113533	-0.348697	0.242205	GATA1	0.74529	0.0277749	0.859434	GATA1	0.949914	0.218649	0.983199
GATA3	0.582617	-0.00481925	0.724029	GATA3	0.767913	0.0263178	0.921495	GATA3	0.641643	-0.043485	0.870639	GATA3	0.032436	0.253135	0.107374	GATA3	0.0306205	0.119168	0.129212	GATA3	0.14853	-0.134781	0.385376
GLS	0.325825	0.0855258	0.527919	GLS	0.444108	-0.0546321	0.715346	GLS	0.258365	0.0694132	0.563705	GLS	0.00702868	0.508566	0.0465347	GLS	0.122137	0.0988515	0.306541	GLS	0.14853	0.35132	0.385376
GLUD	0.419266	0.0734741	0.628898	GLUD	0.000499077	0.31516	0.0119778	GLUD	0.267314	0.039981	0.56712	GLUD	0.66374	-0.0726342	0.772352	GLUD	0.0270697	-0.125148	0.11948	GLUD	0.000870997	0.603215	0.0250078
GSK3A.B	0.185518	-0.0801163	0.380956	GSK3A.B	0.0234627	0.210396	0.134024	GSK3A.B	0.129726	0.0669132	0.425316	GSK3A.B	0.0188908	0.422087	0.0788487	GSK3A.B	0.006941	-0.154114	0.0533069	GSK3A.B	6.82049e-05	0.860805	0.0161603
GSK3A.B.pS12.9	0.602769	0.0126391	0.741869	GSK3A.B.pS12.9	0.920316	0.0226029	0.976247	GSK3A.B.pS12.9	0.088354	0.115974	0.35657	GSK3A.B.pS12.9	0.158951	0.22805	0.296298	GSK3A.B.pS12.9	0.220672	-0.0666972	0.439058	GSK3A.B.pS12.9	0.00113868	0.529007	0.0257209
GYS1	0.0768209	-0.140026	0.215323	GYS1	0.964094	-0.0246727	0.988679	GYS1	0.597229	0.0202529	0.843146	GYS1	0.00511305	-0.604562	0.0417747	GYS1	0.616827	-0.00215212	0.808437	GYS1	0.33337	0.165105	0.606701
GYS1.pS641	0.00240451	-0.275665	0.0205185	GYS1.pS641	0.309932	0.123067	0.60108	GYS1.pS641	0.744854	-0.0301493	0.91082	GYS1.pS641	0.121688	-0.467111	0.251226	GYS1.pS641	0.0865484	-0.122434	0.251777	GYS1.pS641	0.0201175	0.452352	0.135528
H2AX.p139	0.0389194	-0.204216	0.133438	H2AX.p139	9.49809e-07	-0.568225	9.11817e-05	H2AX.p139	0.464567	-0.0388939	0.743307	H2AX.p139	0.741087	0.0535136	0.813079	H2AX.p139	1.87624e-05	0.37518	0.000700358	H2AX.p139	0.000456488	1.07914	0.0219114
H2AX.p140	0.980071	0.020671	0.995627	H2AX.p140	0.849256	0.151511	0.938739	H2AX.p140	0.0165299	0.0935628	0.176319	H2AX.p140	0.158951	-0.660935	0.296298	H2AX.p140	0.0268119	-0.244252	0.11948	H2AX.p140	0.0133271	0.628558	0.104441
H3K27Me3	0.497372	-0.0764995	0.6678	H3K27Me3	3.45385e-07	-0.50459	4.42092e-05	H3K27Me3	0.50838	-0.0625299	0.778439	H3K27Me3	0.903112	-0.0663454	0.922327	H3K27Me3	3.16214e-06	0.373194	0.000202377	H3K27Me3	0.399945	0.0792644	0.65632
H3K36Me3	0.0168584	0.156192	0.0840731	H3K36Me3	0.000304668	-0.210874	0.00953456	H3K36Me3	0.21674	-0.0753845	0.523448	H3K36Me3	0.614039	-0.0588987	0.746174	H3K36Me3	0.00091392	0.143364	0.012998	H3K36Me3	0.14853	-0.186862	0.385376
H3K4Me1	0.028832	0.130808	0.115328	H3K4Me1	0.173675	-0.101852	0.45679	H3K4Me1	0.043479	-0.0896445	0.269289	H3K4Me1	0.230169	-0.0972575	0.374512	H3K4Me1	0.0418494	0.106319	0.159111	H3K4Me1	0.0107635	-0.295127	0.0939363
H3K4Me2	0.000611496	0.210042	0.00809705	H3K4Me2	0.193441	-0.10058	0.470135	H3K4Me2	0.301939	-0.054314	0.597652	H3K4Me2	0.192143	-0.119755	0.329388	H3K4Me2	0.913769	0.00497403	0.945788	H3K4Me2	0.170886	-0.151932	0.417962
H3K4Me3	0.000395545	0.25151	0.00627027	H3K4Me3	0.71875	-0.0106508	0.889906	H3K4Me3	0.276474	-0.0702442	0.57699	H3K4Me3	0.28878	-0.124168	0.440045	H3K4Me3	0.643355	-0.026037	0.81071	H3K4Me3	0.00370733	-0.369708	0.0547545
H3K9Me2	0.476503	-0.0547819	0.659386	H3K9Me2	0.0918717	-0.175238	0.314989	H3K9Me2	0.825518	-0.0151862	0.9351	H3K9Me2	0.821145	0.0662903	0.871049	H3K9Me2	0.0407351	0.156264	0.156423	H3K9Me2	0.00593609	0.937583	0.061607
HDAC1	0.903898	0.0167709	0.95619	HDAC1	0.00402707	-0.271416	0.0417944	HDAC1	0.00951539	-0.158387	0.174544	HDAC1	0.542752	0.145547	0.694722	HDAC1	1.32816e-06	0.345205	0.000102003	HDAC1	0.308868	-0.154791	0.596006
HDAC2	0.546049	0.0340539	0.698943	HDAC2	0.000708633	-0.267759	0.0151175	HDAC2	0.702891	0.0201777	0.90271	HDAC2	0.192143	0.190323	0.329388	HDAC2	0.00459572	0.166407	0.0430428	HDAC2	0.909978	-0.0393888	0.973347
HDAC3	0.000680494	0.157895	0.00871032	HDAC3	0.00327094	0.120915	0.0380619	HDAC3	0.146447	-0.0339639	0.436649	HDAC3	0.66374	-0.00931015	0.772352	HDAC3	0.00553137	-0.0779836	0.0457139	HDAC3	0.386027	-0.105399	0.653015
HDAC6	0.585476	-0.0713537	0.725235	HDAC6	0.00165446	0.266612	0.0262955	HDAC6	0.0661926	0.0899357	0.301397	HDAC6	0.475847	-0.0845378	0.634462	HDAC6	0.00120644	-0.253826	0.0165454	HDAC6	0.000662694	0.687888	0.0250078
HES1	0.0465803	-0.115424	0.150309	HES1	0.00264639	-0.167075	0.0338738	HES1	0.273398	-0.0316954	0.573687	HES1	0.21694	-0.168563	0.359074	HES1	0.00734043	0.103061	0.0533753	HES1	0.346079	-0.0990685	0.621001
HEXIM1	0.599871	-0.00478025	0.740677	HEXIM1	0.726244	-0.0660431	0.889906	HEXIM1	0.4189	0.0373777	0.711759	HEXIM1	0.958393	-0.0192981	0.968481	HEXIM1	0.67307	0.0644043	0.835113	HEXIM1	0.187132	-0.11798	0.449116
HIF1A	0.0215512	0.0720933	0.0985195	HIF1A	0.787086	-0.012757	0.927119	HIF1A	0.0472462	-0.063747	0.279116	HIF1A	0.0732626	-0.122628	0.17583	HIF1A	0.478042	0.038826	0.700642	HIF1A	0.0578268	-0.136808	0.258203
HIST1H2B.Ub	0.000159247	0.193174	0.00327266	HIST1H2B.Ub	0.806388	0.0376469	0.929944	HIST1H2B.Ub	0.958139	0.00157602	0.989047	HIST1H2B.Ub	0.000318495	-0.387259	0.0122651	HIST1H2B.Ub	0.603745	0.0316773	0.802208	HIST1H2B.Ub	0.00161432	-0.241908	0.030995
HIST3H3	0.351028	-0.060551	0.552437	HIST3H3	0.0607	-0.149928	0.240297	HIST3H3	0.0133615	-0.17626	0.174544	HIST3H3	0.93071	0.0156187	0.945484	HIST3H3	0.00510269	0.18091	0.0455682	HIST3H3	0.715614	-0.0193379	0.889307
HK2	2.01427e-05	-0.496023	0.000859421	HK2	0.260418	0.0757913	0.540543	HK2	0.621732	-0.024096	0.855717	HK2	0.0678545	0.445456	0.170301	HK2	0.114228	0.103148	0.298392	HK2	0.949914	0.48797	0.983199
HNRNPK	0.000383239	0.26317	0.00627027	HNRNPK	0.284446	0.0809896	0.579441	HNRNPK	0.227336	-0.0755815	0.535371	HNRNPK	0.169496	0.17121	0.307011	HNRNPK	0.0119722	-0.117649	0.070728	HNRNPK	0.0764977	-0.216687	0.287991
HSF1	0.0405224	0.0993983	0.136496	HSF1	0.0701949	0.0913974	0.269548	HSF1	0.473158	0.0408468	0.747706	HSF1	0.638687	0.0298472	0.759306	HSF1	0.0025841	-0.122894	0.0300696	HSF1	0.624165	-0.070932	0.823641
HSF1.pS326	0.101796	-0.13179	0.260597	HSF1.pS326	0.341939	0.133919	0.623974	HSF1.pS326	0.0651663	0.148789	0.301397	HSF1.pS326	0.821145	0.0404919	0.871049	HSF1.pS326	0.213716	-0.112251	0.42967	HSF1.pS326	0.320966	-0.151509	0.606701
HSP90AA1.HSP90AB1	0.14165	-0.0478485	0.318091	HSP90AA1.HSP90AB1	0.502704	-0.0398804	0.751122	HSP90AA1.HSP90AB1	0.00277268	0.128751	0.0967918	HSP90AA1.HSP90AB1	0.87563	-0.0381009	0.908761	HSP90AA1.HSP90AB1	0.77086	-0.0235645	0.870619	HSP90AA1.HSP90AB1	0.33337	-0.157891	0.606701
HSPA1A	0.299884	-0.0457757	0.498508	HSPA1A	0.317137	-0.0937792	0.603161	HSPA1A	0.406919	-0.0669394	0.70386	HSPA1A	0.00053887	-1.06145	0.0137951	HSPA1A	0.622094	-0.0397614	0.808437	HSPA1A	0.0457695	-0.357588	0.219694
HSPA5	0.867736	0.0113302	0.938621	HSPA5	0.384129	-0.0620471	0.670481	HSPA5	0.112928	-0.0911206	0.394679	HSPA5	0.21694	-0.16312	0.359074	HSPA5	0.402924	0.0477936	0.631522	HSPA5	0.870268	0.0344053	0.949383
HSPA9	0.611501	-0.0016757	0.747822	HSPA9	0.0352255	0.264406	0.169082	HSPA9	0.0726336	0.134305	0.309903	HSPA9	0.000243183	0.748875	0.0122651	HSPA9	0.00242951	-0.261452	0.0291541	HSPA9	0.33337	-0.203696	0.606701
HSPB1.pS82	0.224096	-0.310932	0.417596	HSPB1.pS82	0.82581	0.11185	0.929944	HSPB1.pS82	0.0449542	-0.315105	0.274007	HSPB1.pS82	0.180556	-0.429855	0.318043	HSPB1.pS82	0.646034	0.23378	0.81071	HSPB1.pS82	0.52171	-0.187233	0.741988
HSPD1	0.000508148	0.483171	0.00722699	HSPD1	0.0105908	0.408913	0.0767332	HSPD1	0.750156	0.0382167	0.91082	HSPD1	0.821145	-0.172413	0.871049	HSPD1	0.0137235	-0.323607	0.0794772	HSPD1	0.734459	-0.104712	0.903949
IGF1R.pT1135.T1136	0.980071	-0.0211804	0.995627	IGF1R.pT1135.T1136	0.841424	0.00720664	0.938739	IGF1R.pT1135.T1136	0.885919	-0.0431288	0.950259	IGF1R.pT1135.T1136	0.130293	-0.212457	0.263329	IGF1R.pT1135.T1136	0.402924	0.0578659	0.631522	IGF1R.pT1135.T1136	0.606496	-0.0379515	0.808661
IGFBP2	0.168179	-0.0923832	0.3529	IGFBP2	0.00851476	-0.232447	0.068987	IGFBP2	0.142595	-0.0973425	0.434576	IGFBP2	0.76751	-0.0445884	0.837284	IGFBP2	0.294065	0.104815	0.520373	IGFBP2	0.554882	0.0447567	0.774818
IGFR1	1	0.0270048	1	IGFR1	0.00517386	-0.200797	0.0487887	IGFR1	0.874877	-0.00510473	0.950259	IGFR1	0.243961	-0.095421	0.385518	IGFR1	0.689499	-0.0399659	0.838564	IGFR1	0.589054	-0.0984457	0.796467
INPPL1	0.783483	-0.00129307	0.885316	INPPL1	0.932237	-0.00419105	0.981071	INPPL1	0.142595	-0.0549279	0.434576	INPPL1	0.542752	0.0971903	0.694722	INPPL1	0.931561	0.0157887	0.959033	INPPL1	0.0612228	-0.128545	0.267154
ITGA2	0.923713	0.00599969	0.966501	ITGA2	0.733764	-0.0279221	0.891663	ITGA2	0.100765	-0.0760136	0.379349	ITGA2	0.433886	-0.0720311	0.592926	ITGA2	0.976169	0.0221	0.986445	ITGA2	0.068511	-0.125786	0.276929
ITGAL	3.78776e-07	-0.685882	3.63625e-05	ITGAL	0.216665	0.148491	0.501202	ITGAL	0.0488281	-0.131811	0.284091	ITGAL	0.000473295	1.28116	0.0129818	ITGAL	0.331632	0.112554	0.556098	ITGAL	0.0215036	0.642139	0.137623
ITGB1	0.165623	0.0732932	0.349446	ITGB1	0.616948	-0.0402806	0.84309	ITGB1	0.499448	-0.0425969	0.776469	ITGB1	0.105816	-0.166522	0.233525	ITGB1	0.0893273	0.049978	0.254086	ITGB1	0.505515	0.031857	0.727033
JAG1	0.686324	0.0245092	0.810683	JAG1	0.00916234	-0.180256	0.068987	JAG1	0.782208	0.00230753	0.915756	JAG1	0.169496	-0.217952	0.307011	JAG1	0.36818	0.0448122	0.601622	JAG1	0.297075	-0.171751	0.585009
JAK2	0.0426044	-0.130056	0.141035	JAK2	0.000101743	-0.483269	0.00370093	JAK2	0.587552	-0.0630503	0.835629	JAK2	0.689175	0.168479	0.785291	JAK2	0.000757039	0.230755	0.0121245	JAK2	0.0215036	0.749167	0.137623
JMJD6	0.245405	-0.0722773	0.440352	JMJD6	0.0150625	-0.139467	0.0993952	JMJD6	0.820072	0.0207967	0.9351	JMJD6	0.000278462	0.387525	0.0122651	JMJD6	0.205579	0.0666886	0.419906	JMJD6	0.0215036	-0.287933	0.137623
JUN.pS73	0.19111	-0.0899317	0.38222	JUN.pS73	0.853177	-0.0244812	0.938739	JUN.pS73	0.264308	0.07542	0.563856	JUN.pS73	0.497633	-0.084442	0.658935	JUN.pS73	0.308025	-0.0633174	0.535211	JUN.pS73	0.0297507	0.618442	0.163204
JUNB	0.453611	-0.0251916	0.642755	JUNB	0.818028	0.0101477	0.929944	JUNB	0.885919	-0.0189889	0.950259	JUNB	0.105816	-0.205031	0.233525	JUNB	0.161442	0.0390172	0.366826	JUNB	0.0261723	0.563116	0.150002
KAT2A	0.0565427	0.166193	0.173699	KAT2A	0.14007	0.142794	0.407476	KAT2A	0.00425107	0.173234	0.116601	KAT2A	0.566051	0.0402338	0.708025	KAT2A	0.0212305	-0.145606	0.104519	KAT2A	0.473936	0.0663436	0.708138
KDR	0.00247175	-0.189092	0.0206337	KDR	0.0835192	-0.0782869	0.30256	KDR	0.219355	-0.0789719	0.526453	KDR	0.0116829	0.345631	0.0590294	KDR	0.575414	-0.00858491	0.775295	KDR	0.0647824	-0.113278	0.273367
KDR.pY117.5	0.00972491	0.278891	0.0583494	KDR.pY117.5	0.641812	0.00424165	0.852788	KDR.pY117.5	0.94142	0.0106762	0.989047	KDR.pY117.5	0.0678545	-0.142697	0.170301	KDR.pY117.5	0.695009	0.0172903	0.839256	KDR.pY117.5	0.830882	-0.0184194	0.927496
KEAP1	0.614424	-0.0490867	0.749012	KEAP1	0.7794	-0.0290973	0.923734	KEAP1	0.792978	-0.0258407	0.91995	KEAP1	0.0248751	-0.262605	0.0927382	KEAP1	0.304495	0.0520612	0.531482	KEAP1	0.399945	-0.173556	0.65632
KIT	0.366285	-0.156486	0.574096	KIT	0.678033	-0.0565251	0.875038	KIT	0.447648	0.132666	0.731476	KIT	0.00146056	-1.07651	0.0254115	KIT	0.315167	0.0840055	0.537886	KIT	0.909978	-0.0665529	0.973347
KMD1A	0.00972491	0.131476	0.0583494	KMD1A	0.659823	0.0439152	0.867712	KMD1A	0.646662	0.0297111	0.87436	KMD1A	0.148911	0.110959	0.284487	KMD1A	0.0392885	-0.0808039	0.153947	KMD1A	0.285587	-0.0883902	0.571174
KMT2A	0.0242977	0.163794	0.10477	KMT2A	0.360019	0.0404574	0.640034	KMT2A	0.0682852	0.0965977	0.301397	KMT2A	0.158951	0.141425	0.296298	KMT2A	0.0106482	-0.14987	0.0656027	KMT2A	0.458563	-0.0415191	0.701546
KMT2D	0.983392	-0.00600112	0.996365	KMT2D	0.0284672	0.150878	0.149611	KMT2D	0.133307	0.0438285	0.425316	KMT2D	0.433886	0.115164	0.592926	KMT2D	0.461979	-0.0637909	0.69242	KMT2D	0.00104199	0.662981	0.0250078
LATS1	0.214721	0.057577	0.408183	LATS1	0.814143	-0.0107152	0.929944	LATS1	0.885919	0.01713	0.950259	LATS1	0.542752	0.0815105	0.694722	LATS1	0.151616	-0.0307231	0.348627	LATS1	0.791917	-0.00485642	0.927247
LCK	0.19111	-0.103259	0.38222	LCK	0.722494	0.00711555	0.889906	LCK	0.776839	-0.0252238	0.915049	LCK	0.000895254	0.991754	0.0202222	LCK	0.0713084	-0.114897	0.228187	LCK	0.00803044	0.732832	0.079069
LDHA	0.2354	-0.042092	0.428405	LDHA	0.256204	0.150171	0.540543	LDHA	0.00506428	0.163281	0.124206	LDHA	0.121688	-0.36587	0.251226	LDHA	0.0075059	-0.204336	0.0533753	LDHA	0.252943	-0.0493058	0.533682
LEF1	0.492109	-0.20254	0.667738	LEF1	0.447091	-0.043162	0.715346	LEF1	0.874877	-0.0805927	0.950259	LEF1	0.00569153	0.906117	0.0420297	LEF1	0.831455	-0.166566	0.920111	LEF1	0.00508589	0.901316	0.0603008
LGALS3	0.0197273	-0.244711	0.0946912	LGALS3	0.00396371	-0.346155	0.0417944	LGALS3	0.258365	-0.180901	0.563705	LGALS3	0.0385053	0.422466	0.119242	LGALS3	0.0245857	0.157242	0.112392	LGALS3	0.242663	0.118795	0.523498
LMNB1	0.20863	-0.078718	0.405498	LMNB1	0.849256	-0.0306662	0.938739	LMNB1	0.439322	0.0685169	0.727153	LMNB1	0.00511305	0.628774	0.0417747	LMNB1	0.000651737	0.236495	0.0118519	LMNB1	0.0764977	0.589695	0.287991
LRP6.pS1490	0.943575	0.0260411	0.979278	LRP6.pS1490	0.912378	-0.0171859	0.975914	LRP6.pS1490	0.661815	0.0201937	0.885494	LRP6.pS1490	0.121688	-0.123223	0.251226	LRP6.pS1490	0.759463	-0.00656007	0.867958	LRP6.pS1490	0.23268	-0.0841029	0.513502
LYN	0.159361	0.142865	0.339971	LYN	0.876777	-0.049056	0.956484	LYN	0.258365	0.12568	0.563705	LYN	0.542752	-0.152419	0.694722	LYN	0.210978	0.0521836	0.428654	LYN	0.811341	0.108214	0.927247
MAP2K1	0.227286	-0.107017	0.417596	MAP2K1	0.689051	-0.000344023	0.875038	MAP2K1	0.399047	-0.057267	0.696519	MAP2K1	0.87563	0.113851	0.908761	MAP2K1	0.0535494	0.116461	0.190398	MAP2K1	0.359092	0.137289	0.632529
MAP2K1.2.pS217.221	0.065128	0.188331	0.192378	MAP2K1.2.pS217.221	0.892573	0.0638291	0.964334	MAP2K1.2.pS217.221	0.621732	0.0408978	0.855717	MAP2K1.2.pS217.221	0.00702868	0.378445	0.0465347	MAP2K1.2.pS217.221	0.646034	-0.034695	0.81071	MAP2K1.2.pS217.221	0.372408	-0.226764	0.638414
MAP2K1.MAP2K2	0.943575	-0.00312885	0.979278	MAP2K1.MAP2K2	0.162865	0.0980515	0.443546	MAP2K1.MAP2K2	0.980458	-0.00545842	0.990778	MAP2K1.MAP2K2	0.986125	-0.069768	0.986125	MAP2K1.MAP2K2	0.13142	-0.0716478	0.315409	MAP2K1.MAP2K2	0.0647824	-0.288775	0.273367
MAP2K2	0.114584	0.0816364	0.275001	MAP2K2	0.00701842	0.132802	0.0612517	MAP2K2	0.803788	0.00719906	0.924115	MAP2K2	0.032436	-0.329084	0.107374	MAP2K2	0.0619036	-0.0699927	0.208517	MAP2K2	0.870268	-0.0621897	0.949383
MAPK1	0.0633299	-0.129946	0.188517	MAPK1	0.0152717	0.238849	0.0993952	MAPK1	0.187094	0.0655517	0.472658	MAPK1	0.0580219	0.351124	0.153658	MAPK1	0.164821	-0.088531	0.367973	MAPK1	0.0764977	0.304658	0.287991
MAPK1.3.pT202.Y204	0.900602	0.0282359	0.95619	MAPK1.3.pT202.Y204	0.696433	-0.128443	0.87682	MAPK1.3.pT202.Y204	0.924728	0.163169	0.978224	MAPK1.3.pT202.Y204	0.394147	0.419623	0.556443	MAPK1.3.pT202.Y204	0.831455	0.0219541	0.920111	MAPK1.3.pT202.Y204	1	-0.101851	1
MAPK14	1.06364e-06	-0.45062	5.83481e-05	MAPK14	0.128374	0.108654	0.382136	MAPK14	0.626685	-0.0360749	0.859453	MAPK14	0.413734	0.11872	0.571489	MAPK14	0.287246	-0.0556639	0.513035	MAPK14	0.346079	-0.149409	0.621001
MAPK14.pT180.Y182	8.21069e-08	-0.726082	1.05097e-05	MAPK14.pT180.Y182	0.477546	0.121817	0.739426	MAPK14.pT180.Y182	0.880395	0.0778638	0.950259	MAPK14.pT180.Y182	0.00164601	1.1202	0.0254115	MAPK14.pT180.Y182	0.869499	-0.0231823	0.924897	MAPK14.pT180.Y182	0.642053	-0.0562359	0.841462
MAPK8.MAPK10	0.10267	0.105168	0.261094	MAPK8.MAPK10	0.282202	-0.0998518	0.579441	MAPK8.MAPK10	0.0147283	-0.149034	0.174544	MAPK8.MAPK10	0.903112	0.00614853	0.922327	MAPK8.MAPK10	0.513469	-0.0306568	0.727573	MAPK8.MAPK10	0.949914	-0.0303155	0.983199
MAPK8.pT183.p185	0.0213154	-0.666449	0.0985195	MAPK8.pT183.p185	0.518777	0.261908	0.763258	MAPK8.pT183.p185	0.000460446	0.729464	0.0525762	MAPK8.pT183.p185	0.273261	0.288077	0.421415	MAPK8.pT183.p185	0.0105346	-0.32487	0.0656027	MAPK8.pT183.p185	0.141598	0.598256	0.380234
MAPK9	0.632089	-0.0353716	0.768108	MAPK9	0.0487572	0.216129	0.208031	MAPK9	0.0651663	0.0824311	0.301397	MAPK9	0.0156387	0.451833	0.0690262	MAPK9	0.0152208	-0.214392	0.0831722	MAPK9	0.000456488	0.69555	0.0219114
MCL1	0.27904	0.09737	0.469961	MCL1	0.264679	0.112624	0.546433	MCL1	0.162652	-0.051644	0.439846	MCL1	0.714966	0.0728286	0.798102	MCL1	0.869499	-0.0505343	0.924897	MCL1	0.170886	0.141887	0.417962
MDM2	0.0285287	0.119254	0.115328	MDM2	0.00243673	-0.225216	0.0322657	MDM2	0.0521255	-0.1261	0.287162	MDM2	0.566051	0.02076	0.708025	MDM2	0.000679017	0.174747	0.0118519	MDM2	0.0852277	-0.211878	0.303032
MDM2.pS166	0.748528	-0.00251967	0.858015	MDM2.pS166	0.681698	-0.0359412	0.875038	MDM2.pS166	0.830972	0.0298375	0.935757	MDM2.pS166	5.07993e-05	0.493166	0.00873407	MDM2.pS166	0.0317906	-0.0917742	0.131264	MDM2.pS166	0.734459	-0.0300716	0.903949
MDM4	0.92702	0.02862	0.967326	MDM4	0.976058	-0.0325502	0.988935	MDM4	0.677108	0.00775668	0.893503	MDM4	0.273261	-0.0976476	0.421415	MDM4	0.0478154	0.0959185	0.176549	MDM4	0.080767	-0.279407	0.295376
MEF2C	0.100066	0.192843	0.257887	MEF2C	0.52528	-0.0552188	0.766948	MEF2C	0.258365	-0.0712608	0.563705	MEF2C	0.0851364	-0.305186	0.198136	MEF2C	0.678529	-0.0205548	0.835113	MEF2C	0.285587	-0.126465	0.571174
MEN1	0.000919543	0.186593	0.0103854	MEN1	0.952138	0.0113576	0.988165	MEN1	0.692535	-0.0142186	0.902084	MEN1	0.192143	-0.114486	0.329388	MEN1	0.893068	0.00293291	0.942138	MEN1	0.242663	-0.111522	0.523498
MET.pY1234.Y1235	0.182767	0.0555386	0.377326	MET.pY1234.Y1235	0.101926	-0.0687731	0.326163	MET.pY1234.Y1235	0.0909997	-0.0390228	0.35657	MET.pY1234.Y1235	0.0494034	-0.234605	0.140525	MET.pY1234.Y1235	0.00742275	0.0915118	0.0533753	MET.pY1234.Y1235	0.811341	0.0039982	0.927247
MMP2	0.786683	-0.00768367	0.885316	MMP2	0.0998479	-0.115341	0.326163	MMP2	0.109784	-0.0576511	0.393989	MMP2	0.032436	-0.170861	0.107374	MMP2	0.122137	0.0599708	0.306541	MMP2	0.571847	0.0520798	0.789889
MNK1	0.00351685	-0.189625	0.0287334	MNK1	0.0998479	0.105231	0.326163	MNK1	0.517396	0.0340788	0.782204	MNK1	0.0916322	-0.25909	0.210699	MNK1	0.269049	-0.0546941	0.489643	MNK1	0.660151	-0.0584214	0.844994
MSH2	0.01504	0.127762	0.0770046	MSH2	0.00745151	0.127143	0.0631385	MSH2	0.969295	0.012821	0.990778	MSH2	0.121688	-0.103396	0.251226	MSH2	0.129521	-0.0525565	0.314786	MSH2	0.830882	-0.0256403	0.927496
MSH6	0.867736	-0.0183974	0.938621	MSH6	0.397941	0.0792246	0.681424	MSH6	0.000696905	0.144778	0.0525762	MSH6	0.0494034	0.271941	0.140525	MSH6	0.0583414	-0.0939748	0.20183	MSH6	0.320966	-0.0520805	0.606701
MSI2	0.990035	-0.0108053	0.99783	MSI2	0.627553	-0.0735621	0.845545	MSI2	0.820072	0.0627204	0.9351	MSI2	0.0455139	0.56618	0.133415	MSI2	0.997021	-0.00729994	1	MSI2	0.0381825	0.590978	0.195494
MTOR.1	0.468803	0.0751878	0.652247	MTOR.1	0.0454227	0.115473	0.198208	MTOR.1	0.0227251	0.112101	0.193921	MTOR.1	0.00185292	0.465722	0.0254115	MTOR.1	0.000820933	-0.175445	0.0121245	MTOR.1	0.134916	0.369175	0.378159
MTOR.pS2448	0.269899	0.0571658	0.460627	MTOR.pS2448	0.100883	-0.199456	0.326163	MTOR.pS2448	0.235522	-0.109061	0.541561	MTOR.pS2448	0.204268	-0.298977	0.342528	MTOR.pS2448	0.77086	-0.0330244	0.870619	MTOR.pS2448	0.274403	0.123745	0.560483
MUC1	0.00742725	0.086093	0.0509297	MUC1	0.295849	0.0586499	0.588633	MUC1	0.0178359	0.17606	0.180237	MUC1	0.0580219	-0.249464	0.153658	MUC1	0.00211877	-0.190371	0.0262454	MUC1	0.0947463	-0.159641	0.310962
MYC	0.219373	0.0586524	0.410923	MYC	0.748881	-0.057611	0.901474	MYC	0.0373364	-0.146321	0.25153	MYC	0.714966	-0.267818	0.798102	MYC	0.667627	-0.0450338	0.832366	MYC	0.024527	0.546572	0.147162
MYH11	0.419266	-0.0421502	0.628898	MYH11	0.47445	-0.03879	0.737607	MYH11	0.830972	-0.0170254	0.935757	MYH11	0.00185292	0.461595	0.0254115	MYH11	0.288941	-0.0460192	0.513673	MYH11	0.134916	-0.119407	0.378159
MYH9.pS1943	0.00882481	-0.193693	0.0564788	MYH9.pS1943	0.0307126	0.104825	0.155179	MYH9.pS1943	0.729021	0.0149545	0.91082	MYH9.pS1943	0.321567	0.154964	0.482351	MYH9.pS1943	0.457445	-0.039371	0.691571	MYH9.pS1943	0.0724142	-0.204291	0.283746
NCL	0.000311566	0.254953	0.0056972	NCL	0.00171195	0.16787	0.0262955	NCL	0.0672322	0.0918192	0.301397	NCL	0.0455139	0.173918	0.133415	NCL	0.0035007	-0.118016	0.0363316	NCL	0.0431104	-0.224586	0.214992
NCSTN	0.689389	-0.0304006	0.810683	NCSTN	0.145524	0.0570662	0.413936	NCSTN	0.138822	-0.0512411	0.429901	NCSTN	0.273261	-0.117502	0.421415	NCSTN	0.508668	-0.0163156	0.726128	NCSTN	0.222993	-0.0701173	0.506682
NDRG1.pT346	0.468803	0.0260288	0.652247	NDRG1.pT346	0.286703	-0.0776055	0.579441	NDRG1.pT346	0.677108	0.0579018	0.893503	NDRG1.pT346	0.00569153	-0.440549	0.0420297	NDRG1.pT346	0.172914	-0.0679406	0.379423	NDRG1.pT346	0.473936	0.0702697	0.708138
NDUFB4	0.424076	-0.0498044	0.629808	NDUFB4	0.0938161	0.162168	0.316012	NDUFB4	0.980458	-0.00841946	0.990778	NDUFB4	0.0116829	-0.384929	0.0590294	NDUFB4	0.627381	-0.0519408	0.808437	NDUFB4	0.00226715	0.684762	0.0395721
NF2	0.529565	-0.115319	0.694037	NF2	0.912378	0.0723006	0.975914	NF2	0.512878	-0.0374774	0.778439	NF2	0.638687	0.195827	0.759306	NF2	0.275572	0.188211	0.49915	NF2	0.830882	-0.202049	0.927496
NFE2L2	1	-0.0263207	1	NFE2L2	0.000880401	-0.205112	0.0169037	NFE2L2	0.322031	0.0461035	0.618299	NFE2L2	0.192143	-0.079665	0.329388	NFE2L2	0.000228317	0.14845	0.00515727	NFE2L2	0.285587	-0.0543252	0.571174
NLN	0.557179	0.10212	0.703805	NLN	0.101926	0.230033	0.326163	NLN	0.723769	-0.0164352	0.91082	NLN	0.0272055	0.48104	0.0949719	NLN	0.492051	-0.0281618	0.71571	NLN	0.505515	-0.0130844	0.727033
NOL3	0.441166	-0.0562027	0.634486	NOL3	0.063501	0.178444	0.246307	NOL3	0.0262808	0.15215	0.205956	NOL3	0.0248751	0.488805	0.0927382	NOL3	0.711633	-0.00916748	0.843417	NOL3	0.00290681	0.349397	0.0485311
NOTCH1	0.479085	0.0285046	0.659386	NOTCH1	0.960108	-0.0511925	0.988679	NOTCH1	0.825518	0.0492249	0.9351	NOTCH1	0.0732626	-0.203293	0.17583	NOTCH1	0.00742275	-0.159576	0.0533753	NOTCH1	0.0381825	0.529497	0.195494
NOTCH1_cleaved	0.303783	0.025027	0.500655	NOTCH1_cleaved	0.349615	0.071557	0.630292	NOTCH1_cleaved	0.0399687	0.0769338	0.260135	NOTCH1_cleaved	0.000278462	-1.15462	0.0122651	NOTCH1_cleaved	0.176472	-0.053192	0.38503	NOTCH1_cleaved	0.0485655	0.446347	0.224688
NOTCH2	0.0143624	-0.149804	0.0755503	NOTCH2	0.172099	0.170249	0.45679	NOTCH2	0.0672322	0.115991	0.301397	NOTCH2	0.139363	0.134498	0.275852	NOTCH2	0.739645	-0.070281	0.858078	NOTCH2	0.0229721	0.27673	0.140021
NOTCH3	0.0909642	-0.132325	0.240898	NOTCH3	5.26987e-08	-0.587945	1.01181e-05	NOTCH3	0.0159089	-0.217185	0.174544	NOTCH3	0.638687	0.111218	0.759306	NOTCH3	3.12842e-07	0.385244	4.00438e-05	NOTCH3	0.929924	-0.0162497	0.978331
NPM1_C	0.268095	0.138333	0.460627	NPM1_C	0.0510926	0.20609	0.213256	NPM1_C	0.0121081	0.108988	0.174544	NPM1_C	0.000318495	0.654664	0.0122651	NPM1_C	2.00624e-05	-0.412579	0.000700358	NPM1_C	0.320966	-0.078953	0.606701
NRAS	0.0983588	-0.210275	0.255201	NRAS	0.129635	-0.240731	0.38292	NRAS	0.0672322	-0.226386	0.301397	NRAS	0.304881	0.279099	0.459115	NRAS	0.843123	0.0398939	0.922391	NRAS	0.16317	0.151905	0.409524
NUMB	0.510657	-0.0292587	0.678521	NUMB	0.40637	0.0175663	0.681424	NUMB	0.0348531	0.102413	0.243338	NUMB	0.000415226	0.526664	0.0122651	NUMB	0.101949	-0.10167	0.275692	NUMB	0.489588	-0.0970716	0.714836
PAK1	0.0326945	-0.25292	0.124304	PAK1	0.155459	-0.18655	0.435739	PAK1	0.891448	0.000358054	0.953527	PAK1	0.356695	-0.113989	0.516871	PAK1	0.242511	-0.20059	0.463305	PAK1	0.489588	-0.11291	0.714836
PAK4	0.641002	-0.0285626	0.77404	PAK4	0.493189	-0.0379317	0.744524	PAK4	0.902523	0.0417269	0.962691	PAK4	0.0580219	-0.167643	0.153658	PAK4	0.386336	0.0394377	0.624018	PAK4	0.0316924	-0.164872	0.171407
PARK7	0.116509	0.0727224	0.27617	PARK7	0.180089	-0.0704466	0.464121	PARK7	0.946991	-0.0127892	0.989047	PARK7	0.394147	-0.11715	0.556443	PARK7	0.161442	0.052552	0.366826	PARK7	0.0947463	-0.131538	0.310962
PARP	0.000712224	0.221435	0.00882239	PARP	0.420653	0.0566884	0.693264	PARP	0.0611914	0.0552939	0.301397	PARP	0.87563	0.0634476	0.908761	PARP	0.678529	0.0274457	0.835113	PARP	0.0612228	-0.220837	0.267154
PARP_cleaved	0.0270527	0.257826	0.112916	PARP_cleaved	0.602933	0.129965	0.832829	PARP_cleaved	0.114526	0.0316993	0.394679	PARP_cleaved	0.741087	-0.150756	0.813079	PARP_cleaved	0.236544	0.103394	0.456447	PARP_cleaved	0.606496	0.00324268	0.808661
PCNA	0.729673	-0.0210484	0.843959	PCNA	0.0197619	-0.241234	0.120454	PCNA	0.0602297	0.165383	0.301397	PCNA	0.66374	0.087436	0.772352	PCNA	0.000467477	0.242258	0.00997284	PCNA	0.15572	0.167901	0.398642
PDCD1	0.33618	0.0574148	0.537887	PDCD1	0.692738	0.0170582	0.875038	PDCD1	0.885919	0.0106139	0.950259	PDCD1	0.542752	-0.0946037	0.694722	PDCD1	0.245534	-0.0763932	0.466758	PDCD1	0.16317	-0.20389	0.409524
PDCD4	0.500014	-0.000461471	0.669008	PDCD4	0.82581	0.0296044	0.929944	PDCD4	0.427001	0.0958921	0.719159	PDCD4	0.0128898	0.646925	0.061871	PDCD4	0.388386	0.0848237	0.624018	PDCD4	0.0947463	-0.296825	0.310962
PDGFRB	0.793095	-0.00362857	0.885316	PDGFRB	0.48377	0.0463294	0.743071	PDGFRB	0.339426	0.0395283	0.632715	PDGFRB	0.180556	-0.173574	0.318043	PDGFRB	0.537825	0.00342894	0.740232	PDGFRB	0.0279121	-0.169086	0.155337
PDK1	0.428919	-0.0562894	0.629808	PDK1	0.787086	-0.030227	0.927119	PDK1	0.0248947	0.0398574	0.203395	PDK1	0.28878	-0.10079	0.440045	PDK1	0.520715	-0.035919	0.729762	PDK1	0.204491	-0.0985022	0.475906
PDK1.S241	0.186904	0.0790355	0.381762	PDK1.S241	0.790936	0.0380048	0.928806	PDK1.S241	0.782208	-0.0745053	0.915756	PDK1.S241	0.51994	-0.174269	0.683757	PDK1.S241	0.200281	-0.0501679	0.417977	PDK1.S241	0.458563	0.0569258	0.701546
PECAM1	0.635054	-0.0121003	0.769277	PECAM1	0.0593384	-0.139883	0.239852	PECAM1	0.597229	-0.0415529	0.843146	PECAM1	0.714966	0.0152904	0.798102	PECAM1	0.265827	0.0590522	0.489643	PECAM1	0.308868	-0.0710842	0.596006
PIK3CA	0.23213	0.084798	0.424466	PIK3CA	0.322	-0.0806538	0.603161	PIK3CA	0.342976	-0.0343909	0.633186	PIK3CA	0.0272055	-0.412731	0.0949719	PIK3CA	0.513469	0.049812	0.727573	PIK3CA	0.0337419	0.272435	0.179957
PIK3CB	0.484272	-0.00721124	0.664144	PIK3CB	0.0580022	-0.171314	0.236945	PIK3CB	0.0159089	-0.200992	0.174544	PIK3CB	0.28878	0.201822	0.440045	PIK3CB	0.464255	0.0752192	0.69242	PIK3CB	0.00640749	0.335745	0.0647494
PIM1	0.12345	-0.15853	0.287303	PIM1	0.82581	-0.047782	0.929944	PIM1	0.760795	0.0196075	0.91082	PIM1	0.113533	0.198857	0.242205	PIM1	0.92266	-0.0107783	0.952424	PIM1	0.134916	0.256923	0.378159
PIM2	0.114584	0.0799228	0.275001	PIM2	0.373294	0.101394	0.660576	PIM2	0.766132	-0.0405026	0.91082	PIM2	0.0732626	-0.158948	0.17583	PIM2	0.0907434	-0.0978649	0.256217	PIM2	0.068511	-0.166748	0.276929
PKM	0.156907	-0.183233	0.338497	PKM	0.360019	0.103999	0.640034	PKM	0.0147283	0.176445	0.174544	PKM	0.903112	-0.0342429	0.922327	PKM	0.00592439	-0.254549	0.0473951	PKM	0.52171	0.191555	0.741988
PLK1	0.311681	0.049758	0.511476	PLK1	0.144146	-0.0914405	0.413936	PLK1	0.211577	-0.0782922	0.517489	PLK1	0.0171975	-0.159583	0.0725695	PLK1	0.147399	-0.048068	0.343037	PLK1	0.571847	-0.03853	0.789889
PPARA	0.44612	0.0302471	0.636841	PPARA	0.00902941	-0.165274	0.068987	PPARA	0.289018	-0.0638056	0.58721	PPARA	0.148911	0.125701	0.284487	PPARA	7.09892e-05	0.169172	0.00181732	PPARA	0.489588	-0.0674892	0.714836
PPARG	0.717192	0.0566777	0.834551	PPARG	0.471366	0.0595126	0.73579	PPARG	0.0336653	-0.365989	0.239398	PPARG	0.375132	0.126538	0.537503	PPARG	0.0645566	-0.217244	0.211878	PPARG	0.141598	-0.300555	0.380234
PREX1	0.375186	-0.0369044	0.585657	PREX1	0.775566	-0.00701865	0.923734	PREX1	0.563683	0.0171206	0.82302	PREX1	0.139363	0.173555	0.275852	PREX1	0.19125	0.0826555	0.405746	PREX1	0.33337	0.268883	0.606701
PRKAA1.2	0.565598	-0.104673	0.70977	PRKAA1.2	0.674375	0.00910913	0.875038	PRKAA1.2	0.0923462	0.0763618	0.358191	PRKAA1.2	0.204268	-0.281578	0.342528	PRKAA1.2	0.648718	0.00315756	0.811425	PRKAA1.2	0.00434732	0.724227	0.0603008
PRKAA1.2.pT172	0.513337	-0.0702229	0.679729	PRKAA1.2.pT172	0.575342	0.0816907	0.815245	PRKAA1.2.pT172	0.682235	-0.012192	0.897186	PRKAA1.2.pT172	0.00368234	0.765294	0.037211	PRKAA1.2.pT172	0.689499	-0.00446779	0.838564	PRKAA1.2.pT172	0.00864808	0.597215	0.0830216
PRKAA2.pS345	0.0355088	0.209099	0.128636	PRKAA2.pS345	0.620474	0.108161	0.844901	PRKAA2.pS345	0.289018	-0.059932	0.58721	PRKAA2.pS345	0.794206	-0.207983	0.859085	PRKAA2.pS345	0.135283	-0.164218	0.322663	PRKAA2.pS345	0.909978	-0.0133715	0.973347
PRKAR1A	8.34061e-05	-0.432715	0.00228771	PRKAR1A	0.322	0.0991032	0.603161	PRKAR1A	0.150377	-0.0738846	0.436649	PRKAR1A	0.00458825	0.582226	0.0417747	PRKAR1A	0.964261	-0.0109859	0.979566	PRKAR1A	0.33337	-0.142522	0.606701
PRKCA	0.903898	0.0221593	0.95619	PRKCA	0.188351	-0.0954038	0.470135	PRKCA	0.264308	-0.0546324	0.563856	PRKCA	0.689175	0.0833258	0.785291	PRKCA	0.0054682	0.168043	0.0457139	PRKCA	0.0261723	0.27152	0.150002
PRKCA.pS657	0.192527	-0.165888	0.38306	PRKCA.pS657	0.211135	-0.163316	0.494366	PRKCA.pS657	0.697706	0.00539854	0.902084	PRKCA.pS657	0.0128898	0.495208	0.061871	PRKCA.pS657	0.0243485	0.260729	0.112392	PRKCA.pS657	0.141598	0.290397	0.380234
PRKCB.pS660	0.159361	0.0789515	0.339971	PRKCB.pS660	0.426447	0.0374161	0.699811	PRKCB.pS660	0.431085	-0.056685	0.722868	PRKCB.pS660	0.121688	0.262802	0.251226	PRKCB.pS660	0.468826	-0.0609954	0.69242	PRKCB.pS660	0.772621	-0.0746037	0.924257
PRKCD.pS664	0.0146978	0.125647	0.0762694	PRKCD.pS664	0.896529	-0.032861	0.964334	PRKCD.pS664	0.0964819	-0.145728	0.370491	PRKCD.pS664	0.741087	0.0287704	0.813079	PRKCD.pS664	0.468826	-0.0550433	0.69242	PRKCD.pS664	0.989976	-0.00453077	1
PSMB9	0.441166	-0.0794926	0.634486	PSMB9	0.0052545	0.187732	0.0487887	PSMB9	0.158479	0.0644105	0.439846	PSMB9	0.0248751	0.29072	0.0927382	PSMB9	0.851897	0.0348226	0.924897	PSMB9	0.443473	0.11394	0.689448
PTEN	0.317692	0.134272	0.516923	PTEN	0.453092	0.147599	0.72194	PTEN	0.443474	-0.0326581	0.730875	PTEN	0.204268	0.140761	0.342528	PTEN	0.370171	-0.0757368	0.602312	PTEN	0.929924	0.0478897	0.978331
PTGS2	0.155691	-0.0691853	0.338497	PTGS2	0.00348854	-0.177774	0.0394	PTGS2	0.00133276	0.172578	0.0537258	PTGS2	0.180556	0.14443	0.318043	PTGS2	0.0773676	0.0659398	0.23583	PTGS2	0.263522	0.214927	0.54996
PTK2	0.735941	-0.0573031	0.846111	PTK2	0.000322785	-0.486744	0.00953456	PTK2	0.144511	-0.145792	0.436649	PTK2	0.243961	-0.202346	0.385518	PTK2	0.575414	0.0523949	0.775295	PTK2	0.428671	-0.146392	0.67463
PTK2.pY397	0.039315	0.201925	0.133602	PTK2.pY397	0.652594	0.0342658	0.861155	PTK2.pY397	0.230042	-0.0462856	0.535371	PTK2.pY397	0.87563	0.00703195	0.908761	PTK2.pY397	0.860689	0.0223504	0.924897	PTK2.pY397	0.0898856	-0.206121	0.310956
PTPN11	0.264514	0.0784503	0.457537	PTPN11	0.0493325	-0.104411	0.208172	PTPN11	0.952564	-0.0483936	0.989047	PTPN11	0.0272055	-0.289726	0.0949719	PTPN11	0.0158589	0.103095	0.0834224	PTPN11	0.929924	0.00149979	0.978331
PTPN11.pY542	0.608584	-0.0162386	0.746633	PTPN11.pY542	0.193441	-0.0618365	0.470135	PTPN11.pY542	0.451845	-0.0300346	0.732103	PTPN11.pY542	0.169496	-0.147835	0.307011	PTPN11.pY542	0.341014	0.0447475	0.566881	PTPN11.pY542	0.122287	0.148191	0.369749
PXN	5.97897e-07	-0.803291	4.54447e-05	PXN	0.309932	-0.0940669	0.60108	PXN	0.00139911	-0.263352	0.0537258	PXN	0.00632839	0.78392	0.0441836	PXN	0.0234195	0.268504	0.109672	PXN	0.696942	0.122937	0.871745
RAB11A.11B	0.535031	-0.0115965	0.694095	RAB11A.11B	0.207506	-0.0689564	0.491866	RAB11A.11B	0.375986	-0.0642832	0.671529	RAB11A.11B	0.903112	-0.0359829	0.922327	RAB11A.11B	0.196373	0.0496566	0.412061	RAB11A.11B	0.0261723	-0.194822	0.150002
RAB25	0.0140339	0.135719	0.0748473	RAB25	0.412048	0.0482208	0.682011	RAB25	0.0556072	-0.0855491	0.288556	RAB25	0.497633	0.0834622	0.658935	RAB25	0.0559027	0.0791229	0.195151	RAB25	0.890088	-0.0216753	0.965519
RAD50	0.25745	0.0786473	0.449366	RAD50	0.185013	0.111132	0.470135	RAD50	0.164769	0.0594866	0.442456	RAD50	0.0732626	-0.248418	0.17583	RAD50	0.50389	0.00363051	0.724696	RAD50	0.242663	-0.180763	0.523498
RAD51	0.000408221	0.146708	0.00627027	RAD51	0.512316	-0.0438527	0.756652	RAD51	0.729021	-0.0124934	0.91082	RAD51	0.0580219	-0.180116	0.153658	RAD51	0.863624	0.00301251	0.924897	RAD51	0.660151	-0.0501303	0.844994
RAF1	0.431353	-0.0484056	0.629808	RAF1	0.258305	0.0485582	0.540543	RAF1	0.114526	0.0643601	0.394679	RAF1	0.338839	-0.104292	0.496619	RAF1	0.768006	0.00421642	0.870619	RAF1	0.372408	-0.0520279	0.638414
RB1	0.25745	0.099623	0.449366	RB1	0.634665	-0.198669	0.849169	RB1	0.0386335	0.13162	0.255781	RB1	0.0580219	0.266194	0.153658	RB1	0.0598466	-0.146926	0.205102	RB1	0.178871	0.263757	0.431991
RELA	0.227286	0.0461273	0.417596	RELA	0.243849	0.126418	0.529029	RELA	0.718529	-0.0476668	0.91082	RELA	0.454593	0.118392	0.610363	RELA	0.706076	0.0136126	0.842029	RELA	0.178871	0.273035	0.431991
RELA.pS536	0.0933777	-0.178184	0.243926	RELA.pS536	0.522023	0.0795793	0.765102	RELA.pS536	0.043479	0.206323	0.269289	RELA.pS536	9.12333e-05	1.16947	0.00875839	RELA.pS536	0.265827	0.0950001	0.489643	RELA.pS536	0.00508589	0.572479	0.0603008
RHEB	0.426494	-0.0684949	0.629808	RHEB	0.40637	-0.0249008	0.681424	RHEB	0.328917	0.0843702	0.625269	RHEB	0.0353597	-0.22531	0.115069	RHEB	0.854826	-0.0193188	0.924897	RHEB	0.080767	-0.167902	0.295376
RICTOR	0.453611	-0.0374858	0.642755	RICTOR	0.936214	-0.00405556	0.981071	RICTOR	0.587552	0.0179662	0.835629	RICTOR	0.0272055	-0.254022	0.0949719	RICTOR	0.186226	0.0614036	0.399502	RICTOR	0.33337	-0.0916307	0.606701
RICTOR.pT1135	0.0862878	-0.0852857	0.235836	RICTOR.pT1135	0.730001	0.0753591	0.889906	RICTOR.pT1135	0.0141675	0.145809	0.174544	RICTOR.pT1135	0.00164601	-0.440717	0.0254115	RICTOR.pT1135	0.392507	0.0321048	0.625406	RICTOR.pT1135	0.811341	-0.110898	0.927247
RIPK1	0.252238	-0.0486348	0.446357	RIPK1	0.531824	0.0440245	0.767745	RIPK1	0.91917	0.000775029	0.975032	RIPK1	0.0494034	-0.20957	0.140525	RIPK1	0.611579	0.0464672	0.808437	RIPK1	0.128481	-0.112537	0.373763
RPA2	0.119446	0.174248	0.281393	RPA2	0.0161342	0.22783	0.101566	RPA2	0.521934	0.039413	0.785972	RPA2	0.0128898	0.428232	0.061871	RPA2	0.0339306	-0.14153	0.13861	RPA2	0.372408	-0.180587	0.638414
RPA2.pS4.8	0.661999	-0.0708043	0.789464	RPA2.pS4.8	0.737534	0.0209989	0.893417	RPA2.pS4.8	0.241094	0.0332651	0.551073	RPA2.pS4.8	0.00234009	0.586559	0.028987	RPA2.pS4.8	0.100394	-0.0713541	0.275366	RPA2.pS4.8	0.274403	0.226642	0.560483
RPS6	0.269899	0.0825282	0.460627	RPS6	0.168978	0.0872744	0.45679	RPS6	0.0121081	0.0917772	0.174544	RPS6	0.986125	-0.0201462	0.986125	RPS6	0.318779	-0.0474666	0.541642	RPS6	0.00593609	0.582644	0.061607
RPS6.p235.236	0.0740845	-0.252697	0.212302	RPS6.p235.236	0.715013	0.0667343	0.889906	RPS6.p235.236	0.535672	0.141687	0.800382	RPS6.p235.236	0.130293	0.294507	0.263329	RPS6.p235.236	0.719998	-0.0863107	0.848096	RPS6.p235.236	0.0201175	0.334529	0.135528
RPS6.p240.244	0.053383	-0.244157	0.166659	RPS6.p240.244	0.258305	0.196276	0.540543	RPS6.p240.244	0.0121081	0.24774	0.174544	RPS6.p240.244	0.204268	-0.240764	0.342528	RPS6.p240.244	0.0865484	-0.173631	0.251777	RPS6.p240.244	0.0898856	0.27505	0.310956
RPS6KA1.2.3	0.062154	-0.119777	0.18793	RPS6KA1.2.3	0.585619	0.0196404	0.823727	RPS6KA1.2.3	0.196624	0.045662	0.490282	RPS6KA1.2.3	0.741087	-0.0542478	0.813079	RPS6KA1.2.3	0.097341	0.0884481	0.270862	RPS6KA1.2.3	0.105098	-0.190141	0.333535
RPS6KA1.pT573	0.400346	0.0486341	0.614932	RPS6KA1.pT573	0.853177	0.0255244	0.938739	RPS6KA1.pT573	0.473158	0.0320037	0.747706	RPS6KA1.pT573	0.0627792	-0.188161	0.162886	RPS6KA1.pT573	0.958309	0.0187246	0.978699	RPS6KA1.pT573	0.170886	-0.197677	0.417962
RPS6KB1	0.5516	0.0207804	0.701373	RPS6KB1	0.493189	0.0449161	0.744524	RPS6KB1	0.232771	0.0494722	0.538458	RPS6KB1	0.903112	-0.0249714	0.922327	RPS6KB1	0.708853	0.000674298	0.842723	RPS6KB1	0.0545888	-0.20289	0.249549
RPS6KB1.pT389	0.181404	-0.0825389	0.376535	RPS6KB1.pT389	0.0438288	-0.123129	0.193451	RPS6KB1.pT389	0.841904	0.00780914	0.937076	RPS6KB1.pT389	0.66374	0.063173	0.772352	RPS6KB1.pT389	0.0730839	0.0892078	0.231936	RPS6KB1.pT389	0.128481	-0.11332	0.373763
RPTOR	0.398018	-0.0344633	0.613811	RPTOR	0.46523	0.0780402	0.732165	RPTOR	0.135126	0.074171	0.425316	RPTOR	0.00368234	-0.367743	0.037211	RPTOR	0.706076	-0.0269092	0.842029	RPTOR	0.791917	-0.0562359	0.927247
S100A4	0.00116449	-0.414907	0.0124212	S100A4	0.853177	0.0496898	0.938739	S100A4	0.00876841	-0.25791	0.174544	S100A4	0.0455139	0.582238	0.133415	S100A4	0.487357	0.0599175	0.711578	S100A4	0.0100121	-0.496402	0.0915397
SCD	0.156907	0.0486653	0.338497	SCD	0.286703	-0.0207924	0.579441	SCD	0.0682852	0.0611363	0.301397	SCD	0.0156387	-0.263953	0.0690262	SCD	0.717206	0.0356717	0.847407	SCD	0.753465	-0.00176869	0.918509
SDHA	0.426494	0.0886531	0.629808	SDHA	0.565151	0.100372	0.803771	SDHA	0.0138942	0.161736	0.174544	SDHA	0.821145	-0.0987477	0.871049	SDHA	0.315167	0.127952	0.537886	SDHA	0.308868	-0.0813159	0.596006
SETD1A	0.10355	0.0723991	0.2616	SETD1A	0.344485	0.0740839	0.623974	SETD1A	0.156423	0.0364001	0.439846	SETD1A	0.454593	0.0952365	0.610363	SETD1A	0.087929	-0.0783068	0.25387	SETD1A	0.606496	0.0156294	0.808661
SETD1B	0.00541685	0.201022	0.0400013	SETD1B	0.493189	0.0336977	0.744524	SETD1B	0.148402	0.0847429	0.436649	SETD1B	0.053568	0.199186	0.14693	SETD1B	0.139233	-0.108543	0.328009	SETD1B	0.0724142	0.427014	0.283746
SF3B1	0.110807	-0.0774695	0.272756	SF3B1	0.00180163	-0.176447	0.0266088	SF3B1	0.606977	0.0299516	0.84449	SF3B1	0.000789899	0.529714	0.0189576	SF3B1	0.0345642	0.0803629	0.139712	SF3B1	0.660151	0.0357587	0.844994
SF3B1.pT313	0.671081	-0.00148382	0.797818	SF3B1.pT313	0.613431	-0.0759134	0.84309	SF3B1.pT313	0.0360766	0.0814459	0.247382	SF3B1.pT313	0.0248751	0.242569	0.0927382	SF3B1.pT313	0.402924	-0.0541928	0.631522	SF3B1.pT313	0.372408	-0.0946768	0.638414
SGK1	0.85465	-0.00530462	0.937673	SGK1	0.249974	-0.05251	0.536256	SGK1	0.456063	0.0365366	0.735833	SGK1	0.689175	-0.0442328	0.785291	SGK1	0.643355	0.0123281	0.81071	SGK1	0.589054	-0.0627236	0.796467
SGK3	0.00011364	-0.309823	0.00287016	SGK3	0.616948	-0.0680009	0.84309	SGK3	0.798378	-0.0464132	0.923425	SGK3	0.0171975	0.434694	0.0725695	SGK3	0.320595	-0.0490395	0.542328	SGK3	0.308868	0.129731	0.596006
SHC1.pY317	0.017838	0.0861404	0.0878177	SHC1.pY317	0.317137	-0.0341693	0.603161	SHC1.pY317	0.723769	-0.000700955	0.91082	SHC1.pY317	0.413734	-0.0348388	0.571489	SHC1.pY317	0.0799058	0.067457	0.239717	SHC1.pY317	0.0578268	-0.172677	0.258203
SIRT1	0.661999	-0.0776803	0.789464	SIRT1	0.592517	-0.0408012	0.824371	SIRT1	0.0857707	0.0857353	0.350382	SIRT1	0.00632839	0.375423	0.0441836	SIRT1	0.00423344	-0.15398	0.04278	SIRT1	0.489588	-0.0974389	0.714836
SMAD1	0.164356	0.0722178	0.348689	SMAD1	0.46523	-0.0912614	0.732165	SMAD1	0.760795	0.0278069	0.91082	SMAD1	0.139363	-0.190569	0.275852	SMAD1	0.101169	0.0556901	0.275523	SMAD1	0.213597	0.246777	0.491146
SMAD2	0.431353	0.021378	0.629808	SMAD2	0.528546	0.11022	0.767745	SMAD2	0.230042	-0.0805565	0.535371	SMAD2	0.230169	0.073266	0.374512	SMAD2	0.93453	0.0152123	0.959517	SMAD2	0.473936	0.262796	0.708138
SMAD2.p245.250.255	0.436243	0.0701499	0.634486	SMAD2.p245.250.255	0.681698	-0.0258616	0.875038	SMAD2.p245.250.255	0.150377	-0.0912858	0.436649	SMAD2.p245.250.255	0.273261	0.073012	0.421415	SMAD2.p245.250.255	0.689499	-0.0292369	0.838564	SMAD2.p245.250.255	0.252943	0.111973	0.533682
SMAD2.p465.467	0.796307	-0.0113402	0.886324	SMAD2.p465.467	0.193441	0.0644966	0.470135	SMAD2.p465.467	0.512878	0.0709446	0.778439	SMAD2.p465.467	0.566051	-0.00287708	0.708025	SMAD2.p465.467	0.840202	0.0164394	0.921822	SMAD2.p465.467	0.00191535	-0.305473	0.0350235
SMAD3	0.0870534	0.129193	0.235836	SMAD3	0.260418	-0.0763231	0.540543	SMAD3	0.063153	-0.0723296	0.301397	SMAD3	0.794206	0.0717228	0.859085	SMAD3	0.0216534	0.155602	0.105252	SMAD3	0.222993	0.100985	0.506682
SMAD4	0.0389194	0.0845997	0.133438	SMAD4	0.0120423	-0.162929	0.0856341	SMAD4	0.00104243	-0.202976	0.0525762	SMAD4	0.180556	0.144	0.318043	SMAD4	0.441776	0.0800608	0.670521	SMAD4	0.571847	-0.00358844	0.789889
SMAD5	0.507985	-0.132898	0.677314	SMAD5	0.200383	-0.202792	0.483945	SMAD5	0.152372	-0.246473	0.436649	SMAD5	0.0105773	0.6061	0.0564125	SMAD5	0.0779959	0.172632	0.23583	SMAD5	0.715614	-0.140358	0.889307
SOCS2	0.14392	0.0609629	0.32131	SOCS2	0.148312	-0.0732157	0.418763	SOCS2	0.162652	-0.0620541	0.439846	SOCS2	0.714966	0.0179832	0.798102	SOCS2	0.00802253	0.089117	0.0556229	SOCS2	0.0457695	-0.193615	0.219694
SOD1	0.0137119	0.395697	0.0741604	SOD1	0.00493862	0.35425	0.0486264	SOD1	0.734286	-0.0337952	0.91082	SOD1	0.204268	-0.330507	0.342528	SOD1	0.000608525	-0.380138	0.0118519	SOD1	0.473936	-0.200584	0.708138
SOD2	0.0168584	-0.179556	0.0840731	SOD2	0.992018	0.0154152	0.992018	SOD2	0.342976	-0.0529158	0.633186	SOD2	0.0105773	0.517204	0.0564125	SOD2	0.961285	-0.020548	0.979133	SOD2	0.386027	-0.0747186	0.653015
SOX2	0.344614	0.0351651	0.546826	SOX2	0.298166	0.0541921	0.590185	SOX2	0.760795	-0.0179857	0.91082	SOX2	0.0418857	-0.170065	0.127652	SOX2	0.13142	-0.0521076	0.315409	SOX2	0.252943	-0.13393	0.533682
SPARC	0.0113629	-0.139455	0.0651246	SPARC	0.480652	-0.0287577	0.741247	SPARC	0.512878	-0.0154341	0.778439	SPARC	0.433886	0.13144	0.592926	SPARC	0.0170324	0.0776959	0.0872058	SPARC	0.0998154	-0.0995898	0.324823
SPI1	0.0544195	-0.151554	0.168525	SPI1	0.307555	-0.0425004	0.60108	SPI1	0.611878	-0.00364872	0.848235	SPI1	0.0116829	0.630665	0.0590294	SPI1	0.202917	-0.0768201	0.419412	SPI1	0.811341	-0.0351235	0.927247
SPP1	0.213186	-0.0880167	0.407282	SPP1	0.123425	-0.0892168	0.373192	SPP1	0.0737554	0.0784292	0.311232	SPP1	0.230169	0.0990778	0.374512	SPP1	0.567798	0.0141503	0.77044	SPP1	0.359092	0.124755	0.632529
SQSTM1	0.851384	-0.00835119	0.936767	SQSTM1	0.880722	-0.00169625	0.958066	SQSTM1	0.477486	0.0531931	0.751453	SQSTM1	0.413734	-0.0726782	0.571489	SQSTM1	0.178874	0.0392054	0.388066	SQSTM1	0.297075	0.163422	0.585009
SRC.1	4.74949e-05	-0.63234	0.001658	SRC.1	0.992018	-0.0268517	0.992018	SRC.1	0.199061	-0.169631	0.493157	SRC.1	0.00368234	0.935597	0.037211	SRC.1	0.577964	-0.0552956	0.776007	SRC.1	0.678451	0.0811271	0.854181
SRC.pY527	2.80974e-05	-0.626224	0.00107894	SRC.pY527	0.288971	-0.0917797	0.580968	SRC.pY527	0.0223114	-0.235274	0.193921	SRC.pY527	0.053568	0.697722	0.14693	SRC.pY527	0.0812001	0.149125	0.241712	SRC.pY527	0.929924	-0.0548665	0.978331
SRSF1	0.0909642	-0.137569	0.240898	SRSF1	0.00533626	-0.17699	0.0487887	SRSF1	0.308541	-0.0524058	0.607589	SRSF1	0.0142057	0.344219	0.0657228	SRSF1	0.907848	0.0470059	0.944753	SRSF1	0.624165	-0.0806639	0.823641
SSBP2	0.210141	0.299118	0.405498	SSBP2	0.395155	-0.0902662	0.681424	SSBP2	0.375986	-0.0729671	0.671529	SSBP2	0.689175	0.008154	0.785291	SSBP2	0.411376	-0.173055	0.634412	SSBP2	0.473936	-0.258687	0.708138
STAT1	0.0810794	-0.274886	0.225612	STAT1	0.116284	0.226999	0.357224	STAT1	0.852867	0.0474461	0.938398	STAT1	0.00864147	0.97312	0.0510512	STAT1	1	-0.0465605	1	STAT1	0.128481	0.265476	0.373763
STAT3	0.00904257	-0.185919	0.056691	STAT3	0.868897	-0.0132218	0.953304	STAT3	0.41089	-0.0615817	0.704383	STAT3	0.375132	0.12563	0.537503	STAT3	0.762308	0.0426734	0.868624	STAT3	0.386027	0.108927	0.653015
STAT3.pS727	0.000947309	-0.130273	0.0103933	STAT3.pS727	0.726244	-0.0148422	0.889906	STAT3.pS727	0.148402	0.0583564	0.436649	STAT3.pS727	0.139363	-0.172931	0.275852	STAT3.pS727	0.907848	-8.31308e-05	0.944753	STAT3.pS727	0.359092	-0.0712815	0.632529
STAT3.pY705	0.11363	-0.0790462	0.275001	STAT3.pY705	0.0240825	-0.15099	0.134024	STAT3.pY705	0.152372	0.0536981	0.436649	STAT3.pY705	0.0142057	-0.183939	0.0657228	STAT3.pY705	0.0268119	0.095045	0.11948	STAT3.pY705	0.33337	-0.0918839	0.606701
STAT5A	0.000815854	-0.226408	0.00978277	STAT5A	0.109471	0.13868	0.344565	STAT5A	0.119429	0.0648172	0.402286	STAT5A	0.00569153	0.515953	0.0420297	STAT5A	0.635347	-0.013985	0.81071	STAT5A	0.14853	0.190334	0.385376
STK11	0.0358747	0.127978	0.128747	STK11	0.968082	0.0029424	0.988679	STK11	0.697706	0.0106311	0.902084	STK11	0.105816	-0.190749	0.233525	STK11	0.417784	-0.0414054	0.641716	STK11	0.0175774	-0.21512	0.127353
STK4	0.0465803	0.113434	0.150309	STK4	0.403549	0.071665	0.681424	STK4	0.847382	-0.0475827	0.937737	STK4	0.158951	0.229806	0.296298	STK4	0.822727	-0.0111819	0.915731	STK4	0.0133271	-0.404655	0.104441
STMN1	0.0385272	-0.29942	0.133438	STMN1	0.00916234	0.389858	0.068987	STMN1	0.007746	0.295221	0.165248	STMN1	0.614039	-0.263862	0.746174	STMN1	0.0184661	-0.278293	0.0920909	STMN1	0.772621	-0.0127987	0.924257
SUZ12	0.468803	-0.0445819	0.652247	SUZ12	0.300495	-0.0507419	0.591744	SUZ12	0.451845	0.0675467	0.732103	SUZ12	0.148911	-0.179166	0.284487	SUZ12	0.0521776	0.0787607	0.187254	SUZ12	0.929924	0.0285664	0.978331
SYK	0.0355088	0.203397	0.128636	SYK	0.932237	-0.0328517	0.981071	SYK	0.322031	0.113208	0.618299	SYK	0.032436	-0.683275	0.107374	SYK	0.00847715	0.247685	0.0571092	SYK	0.696942	0.0293779	0.871745
TAPBP	0.00514531	-0.210692	0.0387412	TAPBP	0.375985	-0.0504881	0.662286	TAPBP	0.974876	0.0164297	0.990778	TAPBP	0.0105773	0.483399	0.0564125	TAPBP	0.728396	0.0248144	0.852757	TAPBP	0.811341	-0.0362396	0.927247
TAZ	0.0135535	-0.163839	0.0741604	TAZ	3.68353e-05	-0.476629	0.00176809	TAZ	0.184766	-0.134721	0.469867	TAZ	0.87563	0.0642572	0.908761	TAZ	3.18743e-05	0.299126	0.00101998	TAZ	0.969936	0.0331448	0.990573
TFRC	0.809186	-0.0474061	0.895468	TFRC	0.976058	-4.01803e-06	0.988935	TFRC	0.852867	-0.088717	0.938398	TFRC	0.0227196	-2.04494	0.0890237	TFRC	0.603745	-0.125072	0.802208	TFRC	0.274403	-0.43578	0.560483
TGM2	0.809186	-0.0718941	0.895468	TGM2	0.555048	-0.098936	0.795293	TGM2	0.697706	0.00898889	0.902084	TGM2	0.00164601	-1.36751	0.0254115	TGM2	0.532908	0.0262059	0.73876	TGM2	0.0947463	-0.496598	0.310962
TIGAR	0.571244	-0.0293693	0.712201	TIGAR	0.670725	0.029911	0.875038	TIGAR	0.0521255	0.0998548	0.287162	TIGAR	0.794206	-0.037213	0.859085	TIGAR	0.515879	0.0249818	0.7283	TIGAR	0.15572	-0.177806	0.398642
TNFRSF4	0.0727465	0.0764568	0.210035	TNFRSF4	0.24792	-0.0454931	0.53484	TNFRSF4	0.00517526	-0.14172	0.124206	TNFRSF4	0.148911	-0.132877	0.284487	TNFRSF4	0.887166	0.0139611	0.941082	TNFRSF4	0.141598	-0.123749	0.380234
TNK1	0.754848	0.0121008	0.860123	TNK1	0.00151842	-0.22953	0.0262955	TNK1	0.692535	-0.0285962	0.902084	TNK1	0.566051	-0.0233233	0.708025	TNK1	0.0312008	0.115157	0.13023	TNK1	0.0947463	-0.220434	0.310962
TP53.1	0.296019	0.091051	0.494223	TP53.1	0.00396371	-0.242374	0.0417944	TP53.1	0.162652	-0.0879694	0.439846	TP53.1	0.58982	-0.0955921	0.725933	TP53.1	0.204245	0.0845041	0.419412	TP53.1	0.811341	0.085638	0.927247
TP53BP1	0.518717	-0.0707588	0.684493	TP53BP1	0.0148558	0.183845	0.0993952	TP53BP1	0.0845021	0.103642	0.348912	TP53BP1	0.958393	0.00391786	0.968481	TP53BP1	0.405028	0.076436	0.632238	TP53BP1	0.000343007	0.741944	0.0219114
TRAP1	0.225687	0.168292	0.417596	TRAP1	0.00162639	0.392383	0.0262955	TRAP1	0.00990975	0.194051	0.174544	TRAP1	0.375132	0.211043	0.537503	TRAP1	6.25925e-05	-0.40728	0.00171682	TRAP1	0.0124182	0.52702	0.10146
TSC1	0.0421809	-0.14394	0.140848	TSC1	0.159871	-0.0880139	0.441658	TSC1	0.558966	-0.0360539	0.822387	TSC1	0.121688	0.216078	0.251226	TSC1	0.259464	0.0723716	0.48602	TSC1	0.33337	-0.109021	0.606701
TSC2	0.288389	-0.027159	0.483587	TSC2	0.322	-0.0398476	0.603161	TSC2	0.997208	-0.0429252	0.999812	TSC2	0.258323	0.176097	0.406541	TSC2	0.253207	0.049633	0.476624	TSC2	0.0764977	0.206234	0.287991
TSC2.pT1462	0.535031	-0.0748427	0.694095	TSC2.pT1462	0.896529	0.0160854	0.964334	TSC2.pT1462	0.332396	0.0465491	0.62877	TSC2.pT1462	0.032436	-0.147605	0.107374	TSC2.pT1462	0.247055	-0.0428532	0.467336	TSC2.pT1462	0.105098	-0.158691	0.333535
TUBA1A_Detyro	0.127559	-0.0834645	0.29331	TUBA1A_Detyro	1.51459e-05	-0.418681	0.00116321	TUBA1A_Detyro	0.131507	-0.153535	0.425316	TUBA1A_Detyro	0.230169	0.139902	0.374512	TUBA1A_Detyro	9.32658e-06	0.302423	0.000397934	TUBA1A_Detyro	0.870268	0.0493469	0.949383
TUBA4A	0.851384	0.00647304	0.936767	TUBA4A	0.0438288	-0.125478	0.193451	TUBA4A	0.0726336	-0.0917461	0.309903	TUBA4A	0.243961	-0.159958	0.385518	TUBA4A	0.0294876	0.123249	0.125814	TUBA4A	0.554882	0.103965	0.774818
TYRO3	0.139408	-0.0668997	0.31676	TYRO3	0.145524	-0.0626222	0.413936	TYRO3	0.750156	0.0363438	0.91082	TYRO3	0.0790182	-0.152545	0.186153	TYRO3	0.216479	0.0585137	0.432958	TYRO3	0.909978	-0.0222439	0.973347
UGT1A	0.963472	-0.0873267	0.989233	UGT1A	0.730001	-0.0231266	0.889906	UGT1A	0.019595	0.101038	0.186984	UGT1A	0.0627792	-0.200172	0.162886	UGT1A	0.638012	-0.0333296	0.81071	UGT1A	0.399945	-0.0851872	0.65632
ULK1.pS757	0.793095	-0.00307288	0.885316	ULK1.pS757	0.0620875	-0.131261	0.243281	ULK1.pS757	0.435192	-0.0060214	0.723437	ULK1.pS757	6.8235e-05	-0.442566	0.00873407	ULK1.pS757	0.00559519	0.130267	0.0457139	ULK1.pS757	0.346079	0.0760385	0.621001
VASP	0.0362438	-0.197278	0.128867	VASP	0.631105	-0.0390318	0.847357	VASP	0.000567306	-0.226657	0.0525762	VASP	0.0272055	-0.431518	0.0949719	VASP	0.811126	0.0797213	0.908082	VASP	0.428671	-0.137249	0.67463
VCP	0.15328	-0.0858314	0.338274	VCP	0.818028	-0.0180884	0.929944	VCP	0.602094	0.0264653	0.84449	VCP	0.000415226	0.706272	0.0122651	VCP	0.622094	-0.00348818	0.808437	VCP	0.297075	-0.135817	0.585009
VHL	0.0227641	0.128288	0.101645	VHL	0.0476236	-0.124764	0.205477	VHL	0.346549	-0.0383443	0.636722	VHL	0.0156387	-0.241534	0.0690262	VHL	0.907848	-0.00476515	0.944753	VHL	0.359092	-0.0435611	0.632529
VIM	0.074761	-0.123821	0.212654	VIM	0.344485	0.0640237	0.623974	VIM	0.0993205	-0.155661	0.377615	VIM	0.00114609	0.947406	0.023163	VIM	0.958309	0.0135207	0.978699	VIM	0.399945	-0.103069	0.65632
VTCN1	0.557179	-0.0320687	0.703805	VTCN1	0.956123	-0.00289903	0.988679	VTCN1	0.460304	0.0127895	0.739568	VTCN1	0.0227196	-0.192028	0.0890237	VTCN1	0.893068	0.00105771	0.942138	VTCN1	0.242663	-0.0988828	0.523498
WDR5	0.198274	0.0948456	0.39246	WDR5	0.505898	0.0790747	0.752964	WDR5	0.36108	0.00777087	0.650961	WDR5	0.00185292	0.430213	0.0254115	WDR5	0.163689	-0.0844653	0.367582	WDR5	0.0485655	0.459846	0.224688
WEE1	0.00240451	0.341594	0.0205185	WEE1	0.692738	-0.0702029	0.875038	WEE1	0.787588	-0.047515	0.916466	WEE1	0.413734	-0.191017	0.571489	WEE1	0.00866535	-0.295478	0.0573706	WEE1	0.204491	-0.21218	0.475906
WEE1.pS642	0.0337266	0.199488	0.126971	WEE1.pS642	0.794792	0.0240886	0.929944	WEE1.pS642	0.974876	0.00793897	0.990778	WEE1.pS642	0.169496	-0.114861	0.307011	WEE1.pS642	0.0289348	-0.248298	0.124842	WEE1.pS642	1	-0.0146081	1
WTAP	0.00507938	0.114869	0.0387412	WTAP	0.239826	0.0697685	0.529029	WTAP	0.531073	-0.0040527	0.796609	WTAP	0.00511305	0.193136	0.0417747	WTAP	0.189985	-0.00614282	0.405301	WTAP	0.538168	-0.0277686	0.759767
XIAP	0.00011959	0.167248	0.00287016	XIAP	0.107272	-0.0615817	0.340432	XIAP	0.158479	-0.0719456	0.439846	XIAP	0.0985203	0.169759	0.221239	XIAP	0.532908	-0.0127057	0.73876	XIAP	0.01881	-0.169034	0.13376
XPA	0.126522	0.121951	0.292678	XPA	0.0295716	0.151004	0.151406	XPA	0.671995	-0.0115863	0.892893	XPA	0.0353597	0.383504	0.115069	XPA	0.000669808	-0.19877	0.0118519	XPA	0.909978	0.128453	0.973347
XPF	0.132844	-0.140707	0.303643	XPF	0.0607	-0.200126	0.240297	XPF	0.836434	-0.0145961	0.936416	XPF	0.689175	0.124951	0.785291	XPF	0.324247	0.0722355	0.5461	XPF	0.414161	0.129822	0.67463
XPO1	0.252238	-0.117756	0.446357	XPO1	0.775566	-0.0272502	0.923734	XPO1	0.0538429	-0.121289	0.287162	XPO1	0.0916322	0.275708	0.210699	XPO1	0.10836	0.122807	0.286967	XPO1	0.443473	0.0735855	0.689448
XRCC1	0.717192	-0.0203212	0.834551	XRCC1	0.432288	-0.0445069	0.706377	XRCC1	0.402972	-0.0229525	0.700186	XRCC1	0.848297	-0.0342671	0.897372	XRCC1	0.863624	-0.0107119	0.924897	XRCC1	0.0405831	-0.158798	0.205051
YAP	0.0598566	0.10266	0.18242	YAP	0.578758	-0.0174018	0.81707	YAP	0.325462	-0.0387931	0.621779	YAP	0.0077978	-0.246162	0.0499059	YAP	0.535364	0.0268235	0.739495	YAP	0.428671	-0.0759156	0.67463
YAP1.pS127	0.237047	0.0321779	0.429368	YAP1.pS127	0.0554047	-0.101713	0.228768	YAP1.pS127	0.311878	-0.00289866	0.611026	YAP1.pS127	3.235e-05	-1.19018	0.00873407	YAP1.pS127	0.00191615	0.138178	0.0253724	YAP1.pS127	0.753465	0.061157	0.918509
YBX1.pS102	0.428919	-0.0638839	0.629808	YBX1.pS102	0.111706	0.112979	0.348741	YBX1.pS102	0.00109534	0.11168	0.0525762	YBX1.pS102	0.66374	0.0457513	0.772352	YBX1.pS102	0.123952	-0.0545216	0.309074	YBX1.pS102	0.850528	-0.0141942	0.941218
YWHAE	0.492109	-0.0453017	0.667738	YWHAE	0.509102	-0.0950182	0.754807	YWHAE	0.171245	-0.10874	0.447333	YWHAE	0.58982	0.0780467	0.725933	YWHAE	0.466537	0.0464781	0.69242	YWHAE	0.0279121	0.385911	0.155337
ZAP70	0.000484987	-0.573658	0.00716288	ZAP70	0.988028	0.000399196	0.992018	ZAP70	0.353767	-0.104287	0.646889	ZAP70	0.00262536	1.32152	0.0315043	ZAP70	0.550217	0.180586	0.751898	ZAP70	0.624165	0.189283	0.823641
