# Supplementary material for: Proteomic profiling based classification of CLL provides prognostication for modern therapy and identifies novel therapeutic targets
Source: Blood Cancer J. 2022 Mar 17;12(3):43. doi: 10.1038/s41408-022-00623-7 (PMC8931092; doi:10.1038/s41408-022-00623-7)
Supplement: Supplementary file 9 — Supplementary Table 8 - Rosetta Table of antibodies used for the RPPA [file 41408_2022_623_MOESM9_ESM.xlsx]

## Sheet: Sheet1
RPPA Antibody Name	HUGO Name	MIMI Name	Full.Name	Functional.Effect.of.Phosphorylation	Common.Name	Manufacturer	Catalog.Number	1st Antibody Dilution	Second Antibody Dilution	Functional.Group	R2 RPPA.vs.WB	Host
ABL1	ABL1	ABL1	Tyrosine-protein kinase ABL1		Abl.C	Cell Signaling	2862	100	18000	STP_Regulation	>0.7	Rabbit
ACACA	ACACA	ACACA	Acetyl-CoA carboxylase 1		ACACA	Abcam	ab45174	2000	20000	Metabolic_FAS	0.5-0.7	Rabbit
ACACA.pS79	ACACA phospho serine 79	ACACA	Acetyl-CoA carboxylase 2	Inactivation	Acetyl.CoA.p	Cell Signaling	3661	10000	25000	Metabolic_FAS	>0.7	Rabbit
ACTB	ACTB	ACTB	Actin, cytoplasmic 1		Actin.beta	Sigma	A5441	10000	25000	Cytoskeletal	0.5-0.7	mouse
AIFM1	AIFM1	AIFM1	Apoptosis-inducing factor 1, mitochondrial		AIF	Santa Cruz Biotechnology	sc13116	500	20000	Apoptosis_Regulating	0.5-0.7	mouse
AKR1C3	AKR1C3	AKR1C3	Aldo-keto reductase family 1 member C3		AKR1C3	marina.wang	marina.wang	1000	25000	Metabolic_OR	0.5-0.7	mouse
AKT1	AKT1	AKT1	RAC-alpha serine/threonine-protein kinase		AKT1	Cell Signaling	2967	500	20000	PI3KAKT	>0.7	mouse
AKT1.2.3.pS473	AKT1 phospho serine 473	AKT1.AKT2.AKT3	RAC-alpha serine/threonine-protein kinase	Activation	AKT.p473	Cell Signaling	9271	150	25000	PI3KAKT	0.5-0.7	Rabbit
AKT1.2.3.pT308	AKT1/2/3 phospho threonine 308	AKT1.AKT2.AKT3	RAC-alpha serine/threonine-protein kinase	Activation	AKT.p308	Cell Signaling	9275	200	25000	PI3KAKT	0.5-0.7	Rabbit
AKT1.AKT2.AKT3	AKT1.AKT2.AKT3	AKT1.AKT2.AKT3	RAC-alpha serine/threonine-protein kinase		AKT	Cell Signaling	9272	250	20000	PI3KAKT	>0.7	Rabbit
AKT1S1.pT246	AKT1S1 phospho threonine 246	AKT1S1	Proline-rich AKT1 substrate 1	Inactivation	PRAS40.p	Cell Signaling	2997	100	20000	PI3KAKT,MTOR	0.5-0.7	mouse
AKT2	AKT2	AKT2	RAC-beta serine/threonine-protein kinase		AKT2	Cell Signaling	2962	100	20000	PI3KAKT	>0.7	Rabbit
AKT3	AKT3	AKT3	RAC-gamma serine/threonine-protein kinase		akt3	Cell Signaling	4059	150	20000	PI3KAKT	>0.7	Rabbit
ANXA1	ANXA1	ANXA1	Annexin A1		ANXA1	BD Biosciences	610066	5000	25000	GPCR	>0.7	mouse
ANXA7	ANXA7	ANXA7	Annexin A7		ANXA7	BD Biosciences	610668	250	18000	Cytoskeletal	>0.7	mouse
ARAF	ARAF	ARAF	Serine/threonine-protein kinase A-Raf		Raf.A	Cell Signaling	4432	100	20000	MEK_RAS	>0.7	Rabbit
ARID1A	ARID1A	ARID1A	AT-rich interactive domain-containing protein 1A		ARID1A	Sigma	HPA005456	2000	20000	Transcription	0.5-0.7	Rabbit
ASH2L	ASH2L	ASH2L	Set1/Ash2 histone methyltransferase complex subunit ASH2		Ash2L	Cell Signaling	5019	5000	20000	Histone2	>0.7	Rabbit
ASNS	ASNS	ASNS	Asparagine synthetase		ASNS	Sigma	HPA029318	800	18000	Metabolic_Protein	0.5-0.7	Rabbit
ASS1	ASS1	ASS1	Argininosuccinate synthase		ASS1	Palars	palars	500	20000	Metabolic_Protein	0.5-0.7	mouse
ATF3	ATF3	ATF3	Cyclic AMP-dependent transcription factor ATF-3		ATF3	Abcam	ab87213	500	20000	CREB	>0.7	Rabbit
ATG3	ATG3	ATG3	Ubiquitin-like-conjugating enzyme ATG3		Atg3	Cell Signaling	3415	800	20000	Autophagy	>0.7	Rabbit
ATG4B	ATG4B	ATG4B	Cysteine protease ATG4B		Atg4B	cell signaling	13507	200	NA	Autophagy	0.5-0.7	Rabbit
ATG7	ATG7	ATG7	Ubiquitin-like modifier-activating enzyme ATG7		Atg7	Cell Signaling	8558	500	20000	Autophagy	>0.7	Rabbit
ATM	ATM	ATM	Serine-protein kinase ATM		ATM	Cell Signaling	2873	750	20000	DNA_damage	>0.7	Rabbit
ATM.pS1981	ATM phospho serine 1981	ATM	Serine-protein kinase ATM	inactivation	ATM.p1981	Cell Signaling	5883	150	20000	DNA_damage	>0.7	Rabbit
AURKB	AURKB	AURKB	Aurora kinase B		Aurora	Cell Signaling	3094	75	20000	Cell_Cycle,Cytoskeletal	>0.7	Rabbit
AXL	AXL	AXL	Tyrosine-protein kinase receptor UFO		AXL	Cell Signaling	8661	500	20000	STP_Regulation	>0.7	Rabbit
BAK	BAK	BAK	Bcl-2 homologous antagonist/killer		BAK	Abcam	ab32371	50	20000	Apoptosis_BH3	0.5-0.7	Rabbit
BAX	BAX	BAX	Apoptosis regulator BAX		BAX	Cell Signaling	2772	300	18000	Apoptosis_BH3	>0.7	Rabbit
BBC3	BBC3	BBC3	Bcl-2-binding component 3		puma	Cell Signaling	4976	100	20000	Apoptosis_BH3	0.5-0.7	Rabbit
BCL2	BCL2	BCL2	Apoptosis regulator Bcl-2		Bcl2	CST	M0887	500	10000	Apoptosis_BH3	>0.7	Rabbit
BCL2.pS70	BCL2 phospho serine 70	BCL2	Apoptosis regulator Bcl-3	activity inhibition	Bcl2.p70	Cell Signaling	2827	250	10000	Apoptosis_BH3	0.5-0.7	Rabbit
BCL2A1	BCL2A1	BCL2A1	Bcl-2-related protein A1		BCL2A1	abnova	PAB8528	2000	25000	Apoptosis_BH3	>0.7	Rabbit
BCL2L1	BCL2L1	BCL2L1	Bcl-2-like protein 1		Bxl.XL	Cell Signaling	2762	400	18000	Apoptosis_BH3	>0.7	Rabbit
BCL2L11	BCL2L11	BCL2L11	Bcl-2-like protein 11		Bim	Abcam	ab32158	50	15000	Apoptosis_BH3	>0.7	Rabbit
BECN1	BECN1	BECN1	Beclin-1		beclin.1	Cell Signaling	3738	400	20000	Autophagy	>0.7	Rabbit
BID	BID	BID	BH3-interacting domain death agonist		Bid	Cell Signaling	2002	500	20000	Apoptosis_BH3	0.5-0.7	Rabbit
BIRC2	BIRC2	BIRC2	Baculoviral IAP repeat-containing protein 2		CIAP.1	upstate	7.759	500	20000	Apoptosis_Regulating	0.5-0.7	Rabbit
BIRC3	BIRC3	BIRC3	Baculoviral IAP repeat-containing protein 3		CIAP2	Cell Signaling	3130	400	18000	Apoptosis_Regulating	0.5-0.7	Rabbit
BIRC5	BIRC5	BIRC5	Baculoviral IAP repeat containing 5		survivin	Abcam	ab76424	1000	25000	Apoptosis_Regulating,Hippo	>0.7	Rabbit
BMI1	BMI1	BMI1	Polycomb complex protein BMI-1		Bmi.1	Cell Signaling	2830	50	NA	Histone2	0.5-0.7	Rabbit
BRAF	BRAF	BRAF	Serine/threonine-protein kinase B-raf		Raf.B	Santa Cruz Biotechnology	sc5284	100	20000	MEK_RAS	0.5-0.7	mouse
BRAF.pS445	BRAF phospho serine 445	BRAF	Serine/threonine-protein kinase B-raf	Activation	Raf.B.p	Cell Signaling	2696	300	20000	MEK_RAS	>0.7	Rabbit
BRCA2	BRCA2	BRCA2	Breast cancer type 2 susceptibility protein		BRCA2	Cell Signaling	9012	75	20000	DNA_damage	0.5-0.7	Rabbit
BRD4	BRD4	BRD4	Bromodomain-containing protein 4		BRD4	epitomics	5716.1	1000	20000	Histone1	0.5-0.7	Rabbit
BTK	BTK	BTK	Tyrosine-protein kinase BTK		BTK	Abclonal	A19002	300	10000	BCR	0.579	Rabbit
CASP3	CASP3	CASP3	Fructose-2,6-bisphosphatase TIGAR		Caspase3	Cell Signaling	9662	1000	20000	Apoptosis_Occuring	0.5-0.7	Rabbit
CASP3_cleaved	CASP3 cleaved	CASP3	Caspase-3		caspase3.cle	Abcam	ab32042	1000	25000	Apoptosis_Occuring	0.5-0.7	Rabbit
CASP7_cleaved	CASP7 cleaved	CASP7	Caspase-7		Caspase7.cle	Cell Signaling	9491	75	25000	Apoptosis_Occuring	0.5-0.7	Rabbit
CASP9	CASP9	CASP9	Caspase-9		caspase9	BD PharMingen	551246	100	20000	Apoptosis_Occuring	0.5-0.7	mouse
CAV1	CAV1	CAV1	Caveolin-1		caveolin.1	Cell Signaling	3238	75	20000	Wnt_signaling	>0.7	Rabbit
CBL	CBL	CBL	E3 ubiquitin-protein ligase CBL		cbl.c	BD Transduction Lab	610449	250	15000	Ubiquitin,BCR	0.6532	mouse
CBX7	CBX7	CBX7	Chromobox protein homolog 7		cbx7	Abcam	ab21873	1000	18000	Histone1	0.5921	Rabbit
CCNB1	CCNB1	CCNB1	G2/mitotic-specific cyclin-B1		CyclinB1	Epitomics	1495.1	1000	25000	None,Cell_Cycle	>0.7	Rabbit
CCND1	CCND1	CCND1	G1/S-specific cyclin-D1		cyclinD1	Santa Cruz Biotechnology	sc718	200	20000	Cell_Cycle	>0.7	Rabbit
CCND3	CCND3	CCND3	G1/S-specific cyclin-D3		cyclinD3	Cell Signaling	2936	200	20000	Cell_Cycle	0.5-0.7	mouse
CCNE1	CCNE1	CCNE1	G1/S-specific cyclin-E1		cyclinE1	Santa Cruz Biotechnology	sc247	100	20000	Cell_Cycle	>0.7	mouse
CD276	CD276	CD276	CD276 antigen		B7.H3	cell signaling	14058	50	18000	T_Cell	0.5-0.7	Rabbit
CD4	CD4	CD4	T-cell surface glycoprotein CD4		CD4	Abcam	ab133616	500	18000	T_Cell	>0.7	Rabbit
CD44	CD44	CD44	CD44 antigen		CD44	Cell Signaling	3570	100	20000	Adhesion	0.5-0.7	mouse
CD74	CD74	CD74	HLA class II histocompatibility antigen gamma chain		CD74	Santa Cruz Biotechnology	sc6262	75	20000	T_Cell	0.5-0.7	mouse
CD86	CD86	CD86	T-lymphocyte activation antigen CD86		CD86	Abcam	ab53004	2000	20000	T_Cell	>0.7	Rabbit
CDC25C	CDC25C	CDC25C	M-phase inducer phosphatase 3		CDC25C	Cell Signaling	4688	200	18000	Cell_Cycle	>0.7	Rabbit
CDH1	CDH1	CDH1	Cadherin-1		CadherinE	Cell Signaling	3195	50	15000	Adhesion	>0.7	Rabbit
CDH2	CDH2	CDH2	Cadherin-2		CadherinN	Cell Signaling	4061	50	15000	Adhesion	>0.7	Rabbit
CDK1	CDK1	CDK1	Cyclin-dependent kinase 1		cdc2	calbiochem	cc01	75	25000	Cell_Cycle	0.5-0.7	mouse
CDK1.pY15	CDK1 phospho tyrosine 15	CDK1	Cyclin-dependent kinase 1	inactivation	CDC2.p15	Cell Signaling	4539	250	20000	Cell_Cycle,None	0.5-0.7	Rabbit
CDK2	CDK2	CDK2	Cyclin-dependent kinase 2		Cdk2	Santa Cruz Biotechnology	sc6248	25	15000	Cell_Cycle	>0.7	mouse
CDKN1A	CDKN1A	CDKN1A	Cyclin-dependent kinase inhibitor 1		P21	Santa Cruz Biotechnology	sc397	1000	NA	Cell_Cycle	0.5-0.7	Rabbit
CDKN1B	CDKN1B	CDKN1B	Cyclin-dependent kinase inhibitor 1B		P27	Abcam	ab32034	100	20000	Cell_Cycle	>0.7	Rabbit
CDKN1B.pS10	CDKN1B phospho serine 10	CDKN1B	Cyclin-dependent kinase inhibitor 1B	Apoptosis altered	P27.p10	Epitomics	2187.1	500	20000	Cell_Cycle	>0.7	Rabbit
CDKN1B.pT157	CDKN1B phospho threonine 157	CDKN1B	Cyclin-dependent kinase inhibitor 1B	Apoptosis altered	P27.p157	R&D System	AF1555	200	20000	Cell_Cycle	0.5-0.7	Rabbit
CDKN1B.pT198	CDKN1B phospho threonine 198	CDKN1B	Cyclin-dependent kinase inhibitor 1B	Cell growth induced	P27.p198	Abcam	ab64949	800	20000	Cell_Cycle	>0.7	Rabbit
CDKN2A	CDKN2A	CDKN2A	Cyclin-dependent kinase inhibitor 2A		P16	Abcam	ab81278	2000	25000	Cell_Cycle	>0.7	Rabbit
CDX2	CDX2	CDX2	Homeobox protein CDX-2		CDX2	cell signaling	12306	25	15000	Transcription	0.5-0.7	Rabbit
CHEK1	CHEK1	CHEK1	Serine/threonine-protein kinase Chk1		CHK1	Cell Signaling	2360	250	18000	DNA_damage,None	0.5-0.7	mouse
CHEK1.pS296	CHEK1 phospho serine 296	CHEK1	Serine/threonine-protein kinase Chk1	Activation	CHK1.p296	Abcam	ab79758	150	20000	DNA_damage	>0.7	Rabbit
CHEK1.pS345	CHEK1 phospho serine 296	CHEK1	Serine/threonine-protein kinase Chk1	enzymatic activity	CHK1.p345	Cell Signaling	2348	250	25000	DNA_damage	0.5-0.7	Rabbit
CHEK2	CHEK2	CHEK2	Serine/threonine-protein kinase Chk2		CHK2	Cell Signaling	3440	150	20000	DNA_damage	>0.7	mouse
CHEK2.pT68	CHEK2 phospho threonine 68	CHEK2	Serine/threonine-protein kinase Chk2	enzymatic activity	CHK2.p68	Cell Signaling	2197	500	25000	DNA_damage	0.5-0.7	Rabbit
CLPP	CLPP	CLPP	ATP-dependent Clp protease proteolytic subunit, mitochondrial		CLPP	Abcam	ab124822	500	20000	Metabolic_Glucose	>0.7	Rabbit
COG3	COG3	COG3	Conserved oligomeric Golgi complex subunit 3		COG3	protein Tech	11130.1.AP	2000	20000	MAPK	>0.7	Rabbit
COPS5	COPS5	COPS5	COP9 signalosome complex subunit 5		JAB1	Santa Cruz Biotechnology	sc13157	400	15000	Ubiquitin	>0.7	mouse
CREB1	CREB1	CREB1	Cyclic AMP-responsive element-binding protein 1		CREB	Epitomics	1496.1	2000	18000	CREB	>0.7	Rabbit
CREB1.pS133	CREB1 phospho serine 133	CREB1	Cyclic AMP-responsive element-binding protein 1	Activation	CREB.p133	Epitomics	1113.1	2000	18000	CREB	0.5-0.7	Rabbit
CSNK2A1	CSNK2A1	CSNK2A1	Casein kinase II subunit alpha		CK.alpha2	Cell Signaling	2656	100	20000	Cell_Cycle	0.5-0.7	Rabbit
CTNNB1	CTNNB1	CTNNB1	Catenin beta-1		catenin.beta	Cell Signaling	9562	100	20000	Wnt_signaling	>0.7	Rabbit
CTNNB1.pS33.S37.T41	CTNNB1 phospho serine 33,37,threonine 41	CTNNB1	Catenin beta-1	cell adhesion/growth altered	catenin.beta.p33.37.41	Cell Signaling	9561	2000	20000	Wnt_signaling	>0.7	Rabbit
CTNNB1.pT41.S45	CTNNB1 phospho threonine 41,45	CTNNB1	Catenin beta-1	cell adhesion/growth altered	catenin.p41.45	Cell Signaling	9565	250	20000	Wnt_signaling	>0.7	Rabbit
CTSG	CTSG	CTSG	Cathepsin G		cathepsinG	Abcam	ab8816	500	30000	MAPK	>0.7	sheep
CXCR5	CXCR5	CXCR5	C-X-C chemokine receptor type 5		CXCR5	Abcam	EPR8837	500	10000	PI3KAKT,GPCR	0.52	Rabbit
DDB1	DDB1	DDB1	DNA damage-binding protein 1		DDB.1	Cell Signaling	6998	800	18000	DNA_damage	>0.7	Rabbit
DDX17	DDX17	DDX17	Probable ATP-dependent RNA helicase DDX17		DDX17	Abcam	ab180190	2000	15000	Ribosomal_Activity	0.5-0.7	rabbit
DLX1	DLX1	DLX1	Homeobox protein DLX-1		DLX1	abnova	H00001745.M01	2000	18000	Transcription	0.5-0.7	mouse
DNM1L	DNM1L	DNM1L	Dynamin-1-like protein		DRP1	Cell Signaling	5391	1000	18000	Apoptosis_Regulating,GPCR	>0.7	Rabbit
DNMT1	DNMT1	DNMT1	DNA (cytosine-5)-methyltransferase 1		DNMT1	Cell Signaling	5032	500	18000	Histone1,None	>0.7	Rabbit
DUSP4	DUSP4	DUSP4	Dual specificity protein phosphatase 4		DUSP4	Cell Signaling	5149	200	18000	Phosphatase,MAPK	>0.7	rabbit
DUSP6	DUSP6	DUSP6	Dual specificity protein phosphatase 6		DUSP6	Abcam	ab76310	5000	25000	Phosphatase,MAPK	>0.7	rabbit
DVL3	DVL3	DVL3	Segment polarity protein dishevelled homolog DVL-3		DVI3	Cell Signaling	3218	400	18000	Wnt_signaling	>0.7	Rabbit
E2F1	E2F1	E2F1	Transcription factor E2F1		E2F.1	Santa Cruz Biotechnology	sc251	50	18000	Cell_Cycle	>0.7	mouse
EEF2	EEF2	EEF2	Elongation factor 2		eEF2	Cell Signaling	2332	150	18000	Ribosomal_Activity	0.5-0.7	Rabbit
EEF2K	EEF2K	EEF2K	Eukaryotic elongation factor 2 kinase		eEF2K	Cell Signaling	3692	75	20000	Ribosomal_Activity	>0.7	Rabbit
EGFR	EGFR	EGFR	Epidermal growth factor receptor		EGFR	Cell Signaling	2232	75	20000	STP_Regulation	>0.7	Rabbit
EGFR.pY1173	EGFR phospho tyrosine 1173	EGFR	Epidermal growth factor receptor		EGFR.p	Abcam	ab32578	150	18000	STP_Regulation	>0.7	Rabbit
EGLN1	EGLN1	EGLN1	Egl nine homolog 1		Egln1	Millipore	5.1327	200	20000	Hypoxia	0.5-0.7	mouse
EIF2AK2	EIF2AK2	EIF2AK2	Interferon-induced, double-stranded RNA-activated protein kinase		PRKR	Abnova	H0000561.M01	5000	18000	Ribosomal_Activity	0.5-0.7	mouse
EIF2S1	EIF2S1	EIF2S1	Eukaryotic translation initiation factor 2 subunit 1		eIF2.alpha	Cell Signaling	9722	4000	18000	Ribosomal_Activity,UPR	0.5-0.7	Rabbit
EIF2S1.pS51	EIF2S1 phospho serine 51	EIF2S1	Eukaryotic translation initiation factor 2 subunit 1	stabelizes	eIF2.alpha.p	Cell Signaling	9721	500	18000	Ribosomal_Activity,UPR	>0.7	Rabbit
EIF4E	EIF4E	EIF4E	Eukaryotic translation initiation factor 4E		eIF4E	Cell Signaling	9742	800	18000	Ribosomal_Activity	>0.7	Rabbit
EIF4E.pS209	EIF4E phospho serine 209	EIF4E	Eukaryotic translation initiation factor 4E	Activation	EIF4E.P209	Abcam	ab76256	1000	18000	Ribosomal_Activity	>0.7	Rabbit
EIF4EBP1	EIF4EBP1	EIF4EBP1	Eukaryotic translation initiation factor 4E-binding protein 1		X4EBP1	Cell Signaling	9452	1000	18000	Ribosomal_Activity,None	>0.7	Rabbit
EIF4EBP1.pT37.T46	EIF4EBP1 phospho threonine 37,41	EIF4EBP1	Eukaryotic translation initiation factor 4E-binding protein 1	Inactivation	X4EBP1.p37.46	Cell Signaling	9456	20000	20000	Ribosomal_Activity,None	>0.7	Rabbit
EIF4G1	EIF4G1	EIF4G1	Eukaryotic translation initiation factor 4 gamma 1		EIF4G	Cell Signaling	2498	2000	20000	Ribosomal_Activity	0.5-0.7	Rabbit
EIF4G2	EIF4G2	EIF4G2	Eukaryotic translation initiation factor 4 gamma 2		DAP5	BD Biosciences	610743	250	15000	Ribosomal_Activity	>0.7	mouse
ELAVL1	ELAVL1	ELAVL1	ELAV-like protein 1		HuR	millipore	7.1735	2000	20000	Ribosomal_Activity	>0.7	Rabbit
ELK1.pS383	ELK1 phospho serine 383	ELK1	ETS domain-containing protein Elk-1	Activation	EIK.1.p	Cell Signaling	9181	200	15000	MEK_RAS	0.5-0.7	Rabbit
EP300	EP300	EP300	Histone acetyltransferase p300		P300	Abcam	ab3164	250	18000	Hypoxia	>0.7	mouse
EPHA2	EPHA2	EPHA2	Ephrin type-A receptor 2		EphRA2	Cell Signaling	6997	500	NA	STP_Regulation	>0.7	Rabbit
EPHA2.pS897	EPHA2 phospho serine 897	EPHA2	Ephrin type-A receptor 2	carcinogenesis induced	EphA2.p897	Cell Signaling	6347	400	NA	STP_Regulation	0.5-0.7	Rabbit
EPHA2.pY588	EPHA2 phospho tyrosine 588	EPHA2	Ephrin type-A receptor 2	cell adhesion altered	EphA2.p588	Cell signaling	12677	500	NA	STP_Regulation	0.5-0.7	Rabbit
ERBB2	ERBB2	ERBB2	Receptor tyrosine-protein kinase erbB-2		Her2	Lab Vision (fisher)	MS.325.p0	1000	20000	STP_Regulation	>0.7	mouse
ERBB2.pY1248	ERBB2 phospho tyrosine 1248	ERBB2	Receptor tyrosine-protein kinase erbB-2	Activation	Her2.p	R&D System	AF1768	2000	20000	STP_Regulation	0.5-0.7	Rabbit
ERCC1	ERCC1	ERCC1	DNA excision repair protein ERCC-1		ERCC1	Santa Cruz Biotechnology	sc17809	75	18000	DNA_damage	>0.7	mouse
ERCC5	ERCC5	ERCC5	DNA repair protein complementing XP-G cells		ERCC5	protein Tech	11331.1.AP	750	20000	DNA_damage	0.5-0.7	Rabbit
ERG	ERG	ERG	Transcriptional regulator ERG		Erg1.2.3	Santa Cruz Biotechnology	sc353	1000	20000	Transcription	>0.7	Rabbit
ERN1	ERN1	ERN1	Serine/threonine-protein kinase/endoribonuclease IRE1		IRE1	Cell Signaling	3294	500	18000	UPR	0.5-0.7	Rabbit
ETS1	ETS1	ETS1	Protein C-ets-1		ETS.1	bethyl Lab	A303.501A	2000	20000	Transcription	>0.7	Rabbit
EZH2	EZH2	EZH2	Histone-lysine N-methyltransferase EZH2		Ezh2	Cell Signaling	5246	1000	18000	Histone1,None	>0.7	Rabbit
EZRIN	EZRIN	EZRIN	Ezrin		EZRIN	Abclonal	A19048	500	10000	Adhesion,GPCR	0.611	Rabbit
FASN	FASN	FASN	Fatty acid synthase		FASN	Cell Signaling	3180	1000	20000	Metabolic_FAS	>0.7	Rabbit
FLI1	FLI1	FLI1	Friend leukemia integration 1 transcription factor		Fli	watson	watson	2000	20000	Transcription	0.5-0.7	Rabbit
FN1	FN1	FN1	Fibronectin type III domain containing		FN1	Epitomics	1574.1	20000	15000	Adhesion,MAPK	>0.7	Rabbit
FOXM1	FOXM1	FOXM1	Forkhead box protein M1		FoxM1	Cell Signaling	5436	75	18000	Cell_Cycle	>0.7	Rabbit
FOXO3	FOXO3	FOXO3	Forkhead box protein O3		Foxo3.alpha	Cell Signaling	2497	50	15000	Cell_Cycle	0.5-0.7	Rabbit
FOXO3.pS318.S321	FOXO3 phospho serine 318,321	FOXO3	Forkhead box protein O3	Inactivation	FOXO3.p	Cell Signaling	9465	10000	20000	Cell_Cycle	0.5-0.7	Rabbit
FZR1	FZR1	FZR1	Fizzy-related protein homolog		FZR1	LS Bio	54697	500	20000	Cell_Cycle	>0.7	Rabbit
G6PD	G6PD	G6PD	Glucose-6-phosphate 1-dehydrogenase		G6PD	Cell Signaling	8866	100	NA	Metabolic_Glucose	>0.7	Rabbit
GAB2	GAB2	GAB2	GRB2-associated-binding protein 2		Gab2	Cell Signaling	3239	800	18000	STP_Regulation	>0.7	Rabbit
GAB2.pY452	GAB2 phospho tyrosine 452	GAB2	GRB2-associated-binding protein 2	molecular regulation	Gab2.p	Cell Signaling	3882	25	15000	STP_Regulation	0.5-0.7	Rabbit
GAPDH	GAPDH	GAPDH	Glyceraldehyde-3-phosphate dehydrogenase		GAPDH	Ambion	AM4300	5000	20000	Metabolic_Glucose	0.5-0.7	mouse
GATA1	GATA1	GATA1	Erythroid transcription factor		GATA.1	Cell Signaling	3535	500	20000	Differentiation,None	>0.7	Rabbit
GATA3	GATA3	GATA3	Trans-acting T-cell-specific transcription factor GATA-3		GATA3	BD Biosciences	558686	1000	15000	Differentiation,T_Cell	>0.7	mouse
GLS	GLS	GLS	Glutaminase kidney isoform, mitochondrial		GLS	Abcam	ab156876	400	20000	Metabolic_Protein	0.5-0.7	Rabbit
GLUD	GLUD	GLUD	Glutamate dehydrogenase 1, mitochondrial		GLUD	cell signaling	12793	800	20000	Metabolic_Glucose	0.5-0.7	Rabbit
GSK3A.B	GSK3A.B	GSK3A.B	Glycogen synthase kinase-3 alpha		GSK3	Santa Cruz Biotechnology	sc.7291	500	20000	Metabolic_Glucose,Wnt_signaling	>0.7	mouse
GSK3A.B.pS21.9	GSK3A.B phospho serine 21,9	GSK3A	Glycogen synthase kinase-3 beta	Inactivation	GSK.alpha.beta	Cell Signaling	9331	200	NA	Metabolic_Glucose,Wnt_signaling	>0.7	Rabbit
GYS1	GYS1	GYS1	Glycogen [starch] synthase, muscle		GYS1	Cell Signaling	3886	1000	20000	Metabolic_Glucose	>0.7	Rabbit
GYS1.pS641	GYS1 phospho serine 641	GYS1	Glycogen [starch] synthase, muscle	Inactivation	GYS1.p	Cell Signaling	3891	400	20000	Metabolic_Glucose	>0.7	Rabbit
H2AX.pS139	H2AX phospho serine 139	H2AX	Histone H2AX	DNA repair/apoptosis altered	H2AX.p139	Pierce Biotechnology(Thermo Fisher sci)	LFPA0025	1000	18000	Histone1	0.5-0.7	Rabbit
H2AX.pS140	H2AX phospho serine 140	H2AX	Histone H2AX	cell cycle,growth,transcription inhibited	H2AX.p140	Abcam	MA1.2022	1000	NA	Histone1	>0.7	mouse
H3K27Me3	HISTH3-K27-Me3	H3K27Me3	Trimethylated HistoneH3 lysine 27	Repression	H3K27Me3	active motif	61017	3000	20000	Histone1	>0.7	mouse
H3K36Me3	HISTH3-K36-Me3	H3K36Me3	Trimethylated HistoneH3 lysine 36	Activation	H3K36Me3	active motif	61011	20000	20000	Histone1	>0.7	Rabbit
H3K4Me1	HISTH3-K4-Me1	H3K4Me1	Monomethylated HistoneH3 lysine 4	Activation	H3K4Me1	Cell Signaling	5326	1000	18000	Histone1	>0.7	Rabbit
H3K4Me2	HISTH3-K4-Me2	H3K4Me2	Dimethylated HistoneH3 lysine 4	Repression	H3K4Me2	active motif	39141	8000	18000	Histone1	0.5-0.7	Rabbit
H3K4Me3	HISTH3-K4-Me3	H3K4Me3	Trimethylated HistoneH3 lysine 4	Activation	H3K4Me3	active motif	39159	10000	18000	Histone1	0.5-0.7	Rabbit
H3K9Me2	HISTH3-K9-Me2	H3K9Me2	Dimethylated HistoneH3 lysine 9	Repression	H3K9Me2	Abcam	ab32521	2000	NA	Histone1	>0.7	mouse
HDAC1	HDAC1	HDAC1	Histone deacetylase 1		HDAC1	Imgenex	IM.337	400	20000	Histone1	0.5-0.7	Rabbit
HDAC2	HDAC2	HDAC2	Histone deacetylase 2		HDAC2	Santa Cruz Biotechnology	sc7899	1000	20000	Histone1	>0.7	Rabbit
HDAC3	HDAC3	HDAC3	Histone deacetylase 3		HDAC3	Cell Signaling	2632	75	20000	Histone1	0.5-0.7	Rabbit
HDAC6	HDAC6	HDAC6	Histone deacetylase 6		HDAC6	Cell Signaling	7558	10000	18000	Histone1	>0.7	Rabbit
HES1	HES1	HES1	Transcription factor HES-1		HES1	cell signaling	11988	400	18000	Transcription	>0.7	Rabbit
HEXIM1	HEXIM1	HEXIM1	Protein HEXIM1		HEXIM1	cell signaling	12604	1000	15000	Transcription	>0.7	Rabbit
HIF1A	HIF1A	HIF1A	Hypoxia-inducible factor 1-alpha		HIF.1.alpha	BD pharMingen	610959	25	15000	Hypoxia	0.5-0.7	Mouse
HIST1H2B.Ub	HIST1H2B.Ub	HIST1H2B.Ub	Histone H2B type 1-B		Ubiquityl.his.h2B	millipore	5.1312	50	18000	Histone2	0.5-0.7	mouse
HIST3H3	HIST3H3	HIST3H3	Histone H3.1t		H3.Histone	active motif	39163	10000	20000	Histone1	>0.7	Rabbit
HK2	HK2	HK2	Hexokinase-2		HexokinaseII	Cell Signaling	2867	75	18000	Metabolic_Glucose	>0.7	Rabbit
HNRNPK	HNRNPK	HNRNPK	Heterogeneous nuclear ribonucleoprotein K		hnRNPK	Santa Cruz Biotechnology	sc28380	10000	18000	Histone2	0.5-0.7	Mouse
HSF1	HSF1	HSF1	Heat shock factor protein 1		HSF1	Cell Signaling	4356	1000	20000	Heatshock	>0.7	Rabbit
HSF1.pS326	HSF1 phospho serine 326	HSF1	Heat shock factor protein 1	Activation	HSF1.p	Abcam	ab76076	10000	20000	Heatshock	>0.7	Rabbit
HSP90AA1.HSP90AB1	HSP90AA1.HSP90AB1	HSP90AA1.HSP90AB1	Heat shock protein HSP 90-alpha/beta		HSP90	Cell Signaling	4874	1000	18000	Heatshock	0.5-0.7	Rabbit
HSPA1A	HSPA1A	HSPA1A	Heat shock 70 kDa protein 1A		HSP70	Cell Signaling	4872	100	20000	Heatshock	0.5-0.7	Rabbit
HSPA5	HSPA5	HSPA5	78 kDa glucose-regulated protein		bip.GRP78	BD transduction laboraties	610978	1000	20000	Heatshock,UPR	>0.7	mouse
HSPA9	HSPA9	HSPA9	Stress-70 protein, mitochondrial		Grp75	Cell Signaling	3593	1000	18000	Heatshock	0.5-0.7	Rabbit
HSPB1.pS82	HSPB1 phospho serine 82	HSPB1	Heat shock protein beta-1		HSP27.p	Cell Signaling	2401	200	20000	Heatshock	>0.7	Rabbit
HSPD1	HSPD1	HSPD1	60 kDa heat shock protein, mitochondrial		HSP60	Cell Signaling	12165	1000	NA	Heatshock	>0.7	Rabbit
IGF1R.pT1135.T1136	IGF1R phospho threonine 1135, 1136	IGF1R	Insulin-like growth factor 1 receptor		IGF1R.p	Cell Signaling	3024	50	15000	STP_Regulation	>0.7	Rabbit
IGFBP2	IGFBP2	IGFBP2	Insulin-like growth factor-binding protein 2		IGFBP.2	Cell Signaling	3922	150	18000	STP_Regulation	>0.7	Rabbit
IGFR1	IGFR1	IGFR1	insulin like growth factor 1 receptor		IGFR.beta	Cell Signaling	3027	750	18000	PI3KAKT	0.5-0.7	Rabbit
INPPL1	INPPL1	INPPL1	Phosphatidylinositol 3,4,5-trisphosphate 5-phosphatase 2		SHIP2	Cell Signaling	2730	100	18000	PI3KAKT	>0.7	Rabbit
ITGA2	ITGA2	ITGA2	Integrin alpha-2		CD49b	BD Transduction Lab) to BD biosciences 2016	611016	100	15000	Adhesion	>0.7	mouse
ITGAL	ITGAL	ITGAL	Integrin alpha-L		CD11a	BD Transduction Lab	610826	500	20000	Adhesion	>0.7	mouse
ITGB1	ITGB1	ITGB1	Integrin beta-1		CD29	BD Sciences	610467	75	15000	Adhesion	>0.7	mouse
JAG1	JAG1	JAG1	Protein jagged-1		jagged1	Abcam	ab109536	300	25000	T_Cell	>0.7	Rabbit
JAK2	JAK2	JAK2	Tyrosine-protein kinase JAK2		Jak2	Cell Signaling	3230	2000	25000	STAT	>0.7	Rabbit
JMJD6	JMJD6	JMJD6	Bifunctional arginine demethylase and lysyl-hydroxylase JMJD6		JMJD6	Abcam	ab50720	1000	20000	Histone2	0.5-0.7	Rabbit
JUN.pS73	JUN phospho serine 73	JUN	Transcription factor AP-1	Activation	JunC.p	Cell Signaling	9164	NA	20000	Transcription,None	>0.7	Rabbit
JUNB	JUNB	JUNB	Transcription factor jun-B		Jun.B	Cell Signaling	3755	100	18000	Transcription	>0.7	Rabbit
KAT2A	KAT2A	KAT2A	Histone acetyltransferase KAT2A		GCN5L2	Cell Signaling	3305	200	18000	Histone1	>0.7	Rabbit
KDR	KDR	KDR	Vascular endothelial growth factor receptor 2		VEGFR2	Cell Signaling	2479	500	20000	Hypoxia	>0.7	Rabbit
KDR.pY1175	KDR phospho tyrosine 1175	KDR	Vascular endothelial growth factor receptor 2	cell growth altered	VEGFR2.p	Cell Signaling	3770	300	NA	Hypoxia	0.5-0.7	Rabbit
KEAP1	KEAP1	KEAP1	Kelch-like ECH-associated protein 1		Keap1	Cell Signaling	8047	1000	10000	Ubiquitin,Autophagy	0.5-0.7	Rabbit
KIT	KIT	KIT	Mast/stem cell growth factor receptor Kit		kit.C	Epitomics(abcam)	1522.1	1500	18000	STP_Regulation,None	>0.7	Rabbit
KDM1A	KDM1A	KDM1A	Lysine Demethylase 1A		LSD1	Cell Signaling	2184	3000	20000	Histone2	>0.7	Rabbit
KMT2A	KMT2A	KMT2A	Histone-lysine N-methyltransferase 2A		MLL1	cell signaling	14197	300	18000	Histone2	0.5-0.7	Rabbit
KMT2D	KMT2D	KMT2D	Histone-lysine N-methyltransferase 2D		MLL2	cell signaling	63795	200	18000	Histone2	>0.7	Rabbit
LATS1	LATS1	LATS1	Serine/threonine-protein kinase LATS1		LATS1	Cell Signaling	3477	500	20000	Hippo	>0.7	Rabbit
LCK	LCK	LCK	Tyrosine-protein kinase Lck		LCK	Cell Signaling	2752	1000	18000	SRC,T_Cell	>0.7	Rabbit
LDHA	LDHA	LDHA	Lactate dehydrogenase A		LDHA	Cell Signaling	3582	250	NA	Metabolic_Glucose	0.5-0.7	Rabbit
LEF1	LEF1	LEF1	Lymphoid enhancer-binding factor 1		LEF1	Cell Signaling	2230	2000	18000	Wnt_signaling	>0.7	Rabbit
LGALS3	LGALS3	LGALS3	Galectin-3		galetin.3	Santa Cruz Biotechnology	sc32790	150	15000	T_Cell	>0.7	mouse
LMNB1	LMNB1	LMNB1	Lamin-B1		LaminB1	Abcam	ab33741	5000	15000	Adhesion,Apoptosis_Regulating	>0.7	Rabbit
LRP6.pS1490	LRP6 phospho serine 1490	LRP6	Low-density lipoprotein receptor-related protein 6	cell cycle,transcription induced	LRP6.p	Cell Signaling	2568	200	18000	Wnt_signaling	>0.7	Rabbit
LYN	LYN	LYN	Tyrosine-protein kinase Lyn		Lyn	Cell Signaling	2732	400	18000	SRC,BCR	>0.7	Rabbit
MAP2K1	MAP2K1	MAP2K1	Dual specificity mitogen-activated protein kinase kinase 1		MEK1	Abcam	ab32576	20000	25000	MAPK	>0.7	Rabbit
MAP2K1.2.pS217.221	MAP2K1 phospho serine 217,221	MAP2K1	Dual specificity mitogen-activated protein kinase kinase 1	cell growth altered	MEK.p	Cell Signaling	9121	2000	18000	MAPK	0.5-0.7	Rabbit
MAP2K1.MAP2K2	MAP2K1.MAP2K2	MAP2K1.MAP2K2	Dual specificity mitogen-activated protein kinase kinase 1		MEK.1.2	Cell Signaling	9122	8000	18000	MAPK	>0.7	Rabbit
MAP2K2	MAP2K2	MAP2K2	Dual specificity mitogen-activated protein kinase kinase 2		MEK2	Cell Signaling	9125	200	18000	MAPK	>0.7	Rabbit
MAPK1	MAPK1	MAPK1	Mitogen-activated protein kinase 1		ERK2	Santa Cruz Biotechnology	sc.154	10000	18000	MAPK	>0.7	Rabbit
MAPK1.3.pT202.Y204	MAPK1/3 phospho threonine 202,tyrosine 204	MAPK1	Mitogen-activated protein kinase 3	Activation	ERK.p	Cell Signaling	9101	1000	18000	MAPK	>0.7	Rabbit
MAPK14	MAPK14	MAPK14	Mitogen-activated protein kinase 14		P38	Cell Signaling	9212	1000	25000	MAPK	>0.7	Rabbit
MAPK14.pT180.Y182	MAPK14 phospho threonine 180,tyrosine 182	MAPK14	Mitogen-activated protein kinase 14	Activation	P38.p	Cell Signaling	9211	200	18000	MAPK	>0.7	Rabbit
MAPK8.MAPK10	MAPK8.MAPK10	MAPK8.MAPK10	Mitogen-activated protein kinase 10		JNK.1.3	Santa Cruz Biotechnology	sc474	300	20000	MAPK	0.5-0.7	Rabbit
MAPK8.pT183.p185	MAPK8 phospho threonine 183,185	MAPK8	Mitogen-activated protein kinase 8	Activation	JNK.p	Cell Signaling	4668	100	20000	MAPK	>0.7	Rabbit
MAPK9	MAPK9	MAPK9	Mitogen-activated protein kinase 9		JNK2	Cell Signaling	4672	50	18000	MAPK	0.5-0.7	Rabbit
MCL1	MCL1	MCL1	Induced myeloid leukemia cell differentiation protein Mcl-1		MCL1	Cell Signaling	5453	100	18000	Apoptosis_BH3	>0.7	Rabbit
MDM2	MDM2	MDM2	E3 ubiquitin-protein ligase Mdm2		MDM2	Santa Cruz Biotechnology	sc813	5000	20000	TP53	0.5-0.7	Rabbit
MDM2.pS166	MDM2 phospho serine 166	MDM2	E3 ubiquitin-protein ligase Mdm2	Activation	MDM2.p	Cell Signaling	3521	300	20000	TP53	>0.7	Rabbit
MDM4	MDM4	MDM4	Protein Mdm4		MDM4.A300.257A	Cell Signaling	8000	NA	25000	TP53	>0.7	Rabbit
MEF2C	MEF2C	MEF2C	Myocyte-specific enhancer factor 2C		MEF2C	Cell Signaling	5030	500	20000	Transcription	>0.7	Rabbit
MEN1	MEN1	MEN1	Menin		menin	Cell Signaling	6891	500	18000	Histone1	>0.7	Rabbit
MET.pY1234.Y1235	MET phospho tyrosine 1234,1235	MET	Hepatocyte growth factor receptor	Activation	Met.c.p	Cell Signaling	3129	200	20000	MEK_RAS	>0.7	Rabbit
MMP2	MMP2	MMP2	72 kDa type IV collagenase		MMP2	Cell Signaling	4022	200	20000	Adhesion	>0.7	Rabbit
MNK1	MNK1	MNK1	MAP kinase-interacting serine/threonine-protein kinase 1		MNK1	Cell Signaling	2195	800	18000	MAPK	>0.7	Rabbit
MSH2	MSH2	MSH2	DNA mismatch repair protein Msh2		MSH2	Cell Signaling	2850	150	25000	DNA_damage	>0.7	mouse
MSH6	MSH6	MSH6	DNA mismatch repair protein Msh6		MSH6	Novus	22030002	2000	20000	DNA_damage	0.5-0.7	Rabbit
MSI2	MSI2	MSI2	RNA-binding protein Musashi homolog 2		MSI2	Abcam	ab76148	1000	18000	Ribosomal_Activity	0.5-0.7	Rabbit
MTOR	MTOR	MTOR	Serine/threonine-protein kinase mTOR		mTor	Cell Signaling	2983	500	15000	MTOR	>0.7	Rabbit
MTOR.pS2448	MTOR phospho serine 2448	MTOR	Serine/threonine-protein kinase mTOR	Activation	mTOR.p	Cell Signaling	2971	100	18000	Adhesion	0.5-0.7	Rabbit
MUC1	MUC1	MUC1	Mucin-1		EMA	DAKO	M061329.2	400	20000	Cell_Cycle	0.5-0.7	mouse
MYC	MYC	MYC	Myc proto-oncogene protein		myc	cell signaling		9402	15000	Cytoskeletal	>0.7	Rabbit
MYH11	MYH11	MYH11	Myosin-11		MYH11	Novus	21370002	2000	25000	Cytoskeletal	>0.7	Rabbit
MYH9.pS1943	MYH9 phospho serine 1943	MYH9	Myosin-9	cell adhesion induced	MYH9.p	Cell Signaling	5026	750	25000	Histone2	>0.7	Rabbit
NCL	NCL	NCL	Nucleolin		C23	Santa Cruz Biotechnology	sc8031	200	20000	Wnt_signaling	>0.7	mouse
NCSTN	NCSTN	NCSTN	Nicastrin		nicastrin	Cell Signaling	9447	400	18000	Ribosomal_Activity	0.8469	Rabbit
NDRG1.pT346	NDRG1 phospho threonine 79	NDRG1	Protein NDRG1	Activation	NDRG.p346	Cell Signaling	3217	500	20000	Metabolic_OR	>0.7	Rabbit
NDUFB4	NDUFB4	NDUFB4	NADH dehydrogenase [ubiquinone] 1 beta subcomplex subunit 4		NDUFB4	Abcam	ab110243	100	20000	Hippo	>0.7	mouse
NF2	NF2	NF2	Merlin		NF2	Santa Cruz Biotechnology	sc332	800	18000	Transcription	0.5017	Rabbit
NFE2L2	NFE2L2	NFE2L2	Nuclear factor erythroid 2-related factor 2		NRF2	Cell Signaling	12721	50	18000	GPCR	>0.7	Rabbit
NLN	NLN	NLN	Neurolysin, mitochondrial		NLN	origene	TA504178	1000	18000	Apoptosis_Regulating	>0.7	mouse
NOL3	NOL3	NOL3	Nucleolar protein 3		ARC	Imgenex to Novus (2016)	NBP2.41753	2000	20000	T_Cell	0.5-0.7	Rabbit
NOTCH1	NOTCH1	NOTCH1	Neurogenic locus notch homolog protein 1		Notch1	Cell Signaling	3268	100	20000	T_Cell	>0.7	Rabbit
NOTCH1_cleaved	NOTCH1 cleaved	NOTCH1	Neurogenic locus notch homolog protein 1	Activation	Notch1.cle	Cell Signaling	4147	100	18000	T_Cell	0.5-0.7	Rabbit
NOTCH2	NOTCH2	NOTCH2	Neurogenic locus notch homolog protein 2		Notch2	Cell Signaling	4530	500	18000	T_Cell	>0.7	Rabbit
NOTCH3	NOTCH3	NOTCH3	Neurogenic locus notch homolog protein 3		Notch3	Santa Cruz Biotechnology	sc5593	200	18000	Histone2	0.5-0.7	Rabbit
NPM1_C	NPM1_C	NPM1_C	Nucleophosmin		NPM1	Cell Signaling	3542	4000	20000	MEK_RAS	>0.7	Rabbit
NRAS	NRAS	NRAS	GTPase NRas		Ras.N	Santa Cruz Biotechnology	sc31	25	15000	MAPK	>0.7	mouse
NUMB	NUMB	NUMB	Protein numb homolog		Numb	Cell Signaling	2761	1000	18000	Histone2	>0.7	Rabbit
PAK1	PAK1	PAK1	Serine/threonine-protein kinase PAK 1		PAK1	Cell Signaling	2602	1000	18000	Cytoskeletal	>0.7	Rabbit
PAK4	PAK4	PAK4	Serine/threonine-protein kinase PAK 4		PAK4	Cell Signaling	3242	750	18000	Autophagy	>0.7	Rabbit
PARK7	PARK7	PARK7	Protein/nucleic acid deglycase DJ-1		DJ.1	Dr Tek Mak	Tek	NA	18000	Apoptosis_Occuring	>0.7	rabbit
PARP	PARP	PARP	Poly [ADP-ribose] polymerase 1		PARP	Cell Signaling	9542	500	18000	Apoptosis_Occuring	0.5-0.7	Rabbit
PARP_cleaved	PARP cleaved	PARP	Poly [ADP-ribose] polymerase 1	Activation	PARP.cleavage	Cell Signaling	9541	100	20000	Cell_Cycle	>0.7	Rabbit
PCNA	PCNA	PCNA	Proliferating cell nuclear antigen		PCNA	Abcam	ab29	200	18000	DNA_damage,T_Cell	0.5-0.7	mouse
PDCD1	PDCD1	PDCD1	Programmed cell death protein 1		PD.1	Cell Signaling	43248	50	18000	Ribosomal_Activity	>0.7	mouse
PDCD4	PDCD4	PDCD4	Programmed cell death protein 4		Pdcd4	Rockland	600.401.965	2000	20000	STP_Regulation	0.5-0.7	Rabbit
PDGFRB	PDGFRB	PDGFRB	Platelet-derived growth factor receptor beta		PDGFR.beta	Cell Signaling	3169	30	15000	Metabolic_Glucose	>0.7	Rabbit
PDK1	PDK1	PDK1	[Pyruvate dehydrogenase (acetyl-transferring)] kinase isozyme 1, mitochondrial		PDHK1	Cell Signaling	3820	250	15000	Metabolic_Glucose	>0.7	Rabbit
PDK1.S241	PDK1.S241	PDK1.S241	[Pyruvate dehydrogenase (acetyl-transferring)] kinase isozyme 1, mitochondrial		PDK1.p241	Cell Signaling	3061	800	15000	Adhesion	>0.7	Rabbit
PECAM1	PECAM1	PECAM1	Platelet endothelial cell adhesion molecule		CD31	Dako	M0823	75	15000	PI3KAKT	>0.7	mouse
PIK3CA	PIK3CA	PIK3CA	Phosphatidylinositol 4,5-bisphosphate 3-kinase catalytic subunit alpha isoform		PI3K.alpha	Cell Signaling	4255	200	18000	PI3KAKT	0.5-0.7	Rabbit
PIK3CB	PIK3CB	PIK3CB	Phosphatidylinositol 4,5-bisphosphate 3-kinase catalytic subunit beta isoform		PI3K	Santa Cruz	sc376412	NA	18000	Differentiation	0.5-0.7	mouse
PIM1	PIM1	PIM1	Serine/threonine-protein kinase pim-1		PIM1	Santa Cruz Biotechnology	sc13513	100	20000	Differentiation	0.5-0.7	mouse
PIM2	PIM2	PIM2	Serine/threonine-protein kinase pim-2		PIM2	Cell Signaling	4730	75	18000	Metabolic_Glucose	>0.7	Rabbit
PKM	PKM	PKM	Pyruvate kinase PKM		PKM2	Cell Signaling	4053	500	20000	Cell_Cycle	0.5-0.7	Rabbit
PLK1	PLK1	PLK1	Serine/threonine-protein kinase PLK1		PLK1	Thermo scientific	MA5.171512	100	18000	Metabolic_Lipid	>0.7	mouse
PPARA	PPARA	PPARA	Peroxisome proliferator-activated receptor alpha		PPAR.alpha	boster Bio	PA1412	100	18000	Metabolic_Lipid	>0.7	Rabbit
PPARG	PPARG	PPARG	Peroxisome proliferator-activated receptor gamma		PPAR.gamma	Santa Cruz Biotechnology	sc7273	100	20000	GPCR	>0.7	mouse
PREX1	PREX1	PREX1	Phosphatidylinositol 3,4,5-trisphosphate-dependent Rac exchanger 1 protein		PREX1	Abcam	ab102739	1000	20000	Metabolic_Glucose,Autophagy	>0.7	rabbit
PRKAA1.2	PRKAA1.2	PRKAA1.2	5'-AMP-activated protein kinase catalytic subunit alpha-1		AMPK.alpha	Cell Signaling	2532	300	20000	Metabolic_Glucose,Autophagy	0.5-0.7	Rabbit
PRKAA1.2.pT172	PRKAA1/2 phospho threonine 172	PRKAA1	5'-AMP-activated protein kinase catalytic subunit alpha-2	Activation	AMPK.alpha.p	Cell Signaling	2535	500	20000	Metabolic_Glucose,Autophagy	0.5-0.7	Rabbit
PRKAA2.pS345	PRKAA2 phospho serine 345	PRKAA2	5'-AMP-activated protein kinase catalytic subunit alpha-2		AMPK.p345	Abcam	ab129081	500	18000	PKC	>0.7	Rabbit
PRKAR1A	PRKAR1A	PRKAR1A	cAMP-dependent protein kinase type I-alpha regulatory subunit		PKA	Cell Signaling	RI.alpha	5675	20000	PKC	>0.7	Rabbit
PRKCA	PRKCA	PRKCA	Protein kinase C alpha type		PKC.alpha	Upstate	5.154	10000	20000	PKC	>0.7	mouse
PRKCA.pS657	PRKCA phospho serine 657	PRKCA	Protein kinase C alpha type	Activation	PKC.alpha.p	Upstate	6.822	10000	18000	PKC	>0.7	Rabbit
PRKCB.pS660	PRKCB phospho serine 660	PRKCB	Protein kinase C beta type	intracellular localization	PKC.betaII	Cell Signaling	9371	500	18000	PKC	>0.7	Rabbit
PRKCD.pS664	PRKCD phospho serine 664	PRKCD	Protein kinase C delta type		PKC.delta.p	Upstate	7.875	500	20000	Ubiquitin	>0.7	Rabbit
PSMB9	PSMB9	PSMB9	Proteasome subunit beta type-9		LMP2	Abcam	ab3328	2000	18000	PI3KAKT	>0.7	Rabbit
PTEN	PTEN	PTEN	Phosphatase and tensin homolog		PTEN	Cell Signaling	9552	4000	18000	Wnt_signaling	>0.7	Rabbit
PTGS2	PTGS2	PTGS2	Prostaglandin G/H synthase 2		cox.2	Cell Signaling	4842	100	20000	MTOR	0.5-0.7	Rabbit
PTK2	PTK2	PTK2	Prostaglandin G/H synthase 2		FAK	Cell Signaling	3285	400	20000	GPCR,STP_Regulation	>0.7	Rabbit
PTK2.pY397	PTK2 phospho tyrosine 397	PTK2	Focal adhesion kinase 1	Activation	FAK.p	Cell Signaling	3283	25	15000	GPCR,STP_Regulation	>0.7	Rabbit
PTPN11	PTPN11	PTPN11	Tyrosine-protein phosphatase non-receptor type 11		SHP.2	Epitomics/abcam	1590.1	800	18000	MAPK,STP_Regulation	0.5-0.7	Rabbit
PTPN11.pY542	PTPN11 phospho tyrosine 542	PTPN11	Tyrosine-protein phosphatase non-receptor type 11	Activation	SHP.2.p	Cell Signaling	3751	150	20000	MAPK,STP_Regulation	0.5-0.7	Rabbit
PXN	PXN	PXN	Paxillin		paxillia	Abcam	ab32084	1000	25000	Adhesion	0.5-0.7	Rabbit
RAB11A.11B	RAB11A.11B	RAB11A.11B	Ras-related protein Rab-11A/Ras-related protein Rab-11B		Rab11	Cell Signaling	3539	200	18000	Cytoskeletal	0.5-0.7	Rabbit
RAB25	RAB25	RAB25	Ras-related protein Rab-25		Rab25	Cell Signaling	4314	50	15000	MEK_RAS	>0.7	Rabbit
RAD50	RAD50	RAD50	DNA repair protein RAD50		Rad50	Millipore	5	525	20000	DNA_damage	>0.7	mouse
RAD51	RAD51	RAD51	DNA repair protein RAD51 homolog 1		Rad51	Cell Signaling	8875	100	20000	DNA_damage	>0.7	Rabbit
RAF1	RAF1	RAF1	RAF proto-oncogene serine/threonine-protein kinase		Raf.C	Millipore	4.739	300	20000	MEK_RAS	0.5-0.7	Rabbit
RB1	RB1	RB1	Retinoblastoma-associated protein		Rb	BD PharMingen	554136	500	18000	Cell_Cycle	>0.7	mouse
RELAp65	RELAp65	RELAp65	Transcription factor p65		NF.KB.p65	Cell Signaling	3034	800	18000	Transcription	0.5-0.7	Rabbit
RELA.pS536	RELA phospho serine 536	RELA	Transcription factor p65	Activation	NF.KB.pS536	Cell Signaling	3033	300	20000	Transcription	0.5-0.7	Rabbit
RHEB	RHEB	RHEB	GTP-binding protein Rheb		Rheb	Abcam	MAB3426	150	20000	MEK_RAS	0.5-0.7	mouse
RICTOR	RICTOR	RICTOR	Rapamycin-insensitive companion of mTOR		Rictor	Cell Signaling	2114	100	20000	MTOR	0.5-0.7	Rabbit
RICTOR.pT1135	RICTOR phospho threonine 1135	RICTOR	Rapamycin-insensitive companion of mTOR	Stimulate binding with 14-3-3	Rictor.p	Cell Signaling	3806	2000	18000	MTOR	>0.7	Rabbit
RIPK1	RIPK1	RIPK1	Receptor-interacting serine/threonine-protein kinase 1		RIP	Cell Signaling	4926	100	NA	Apoptosis_Occuring	0.5-0.7	Rabbit
RPA2	RPA2	RPA2	Replication protein A 32 kDa subunit		RPA32	CST	2208.2	NA	NA	DNA_damage	>0.7	Rabbit
RPA2.pS4.8	RPA2 phospho serine 4,8	RPA2	Replication protein A 32 kDa subunit		RPA32.P	Bethyl Lab	a300.245A	2000	25000	DNA_damage	0.5-0.7	Rabbit
RPS6	RPS6	RPS6	40S ribosomal protein S6		S6RP	Cell Signaling	2217	2000	20000	Ribosomal_Activity	>0.7	Rabbit
RPS6.pS235.236	RPS6 phospho serine 235,236	RPS6	40S ribosomal protein S6	Activation	S6RP.p235	Cell Signaling	2211	2000	18000	Ribosomal_Activity	>0.7	Rabbit
RPS6.pS240.244	RPS6 phospho serine 240,244	RPS6	40S ribosomal protein S6	Activation	S6RP.p240	Cell Signaling	2215	1000	18000	Ribosomal_Activity	>0.7	Rabbit
RPS6KA1.2.3	RPS6KA1.2.3	RPS6KA1.2.3	Ribosomal protein S6 kinase alpha-1,Ribosomal protein S6 kinase alpha-2,Ribosomal protein S6 kinase alpha-3		RSK	Cell Signaling	9347	500	NA	RNA_splicing	NA	NA
RPS6KA1.pT573	RPS6KA1 phospho threonine 573	RPS6KA1	Ribosomal protein S6 kinase alpha-1	signaling pathway regulation	P90RSK.p573	Cell Signaling	9346	50	NA	Ribosomal_Activity	NA	NA
RPS6KB1	RPS6KB1	RPS6KB1	Ribosomal protein S6 kinase beta-1		P70S6K	Cell Signaling	9202	500	18000	Ribosomal_Activity	>0.7	Rabbit
RPS6KB1.pT389	RPS6KB1 phospho threonine 79	RPS6KB1	Ribosomal protein S6 kinase beta-1	Activation	P70S6K.p	Cell Signaling	9205	200	20000	Ribosomal_Activity	>0.7	Rabbit
RPTOR	RPTOR	RPTOR	Regulatory-associated protein of mTOR		Raptor	Cell Signaling	2280	500	20000	MTOR	>0.7	Rabbit
S100A4	S100A4	S100A4	S100 calcium binding protein A4		S100A4	cell signaling	13018	1000	18000	Cell_Cycle	>0.7	Rabbit
SCD	SCD	SCD	Acyl-CoA desaturase		SCD	Santa Cruz Biotechnology	sc58420	100	20000	Metabolic_FAS	>0.7	mouse
SDHA	SDHA	SDHA	Succinate dehydrogenase [ubiquinone] flavoprotein subunit, mitochondrial		SDHA	cell signaling	11998	250	20000	Metabolic_OR	>0.7	Rabbit
SETD1A	SETD1A	SETD1A	Histone-lysine N-methyltransferase SETD1A		Set1A	cell signaling	61702	400	18000	Histone2	>0.7	Rabbit
SETD1B	SETD1B	SETD1B	Histone-lysine N-methyltransferase SETD1B		Set1B	cell signaling	44922	400	18000	Histone1	0.5-0.7	Rabbit
SF3B1	SF3B1	SF3B1	Splicing factor 3B subunit 1		SF3B1	cell Signaling	14434	2000	10000	RNA_splicing	0.5-0.7	Rabbit
SF3B1.p313	SF3B1 phospho threonine 313	SF3B1	Splicing factor 3B subunit 1		SF3B1.p313	Cell Signaling	25009	500	10000	RNA_splicing	0.5-0.7	Rabbit
SGK1	SGK1	SGK1	Serine/threonine-protein kinase Sgk1		SGK1	CST	12103	200	NA	STP_Regulation	>0.7	Rabbit
SGK3	SGK3	SGK3	Serum/glucocorticoid regulated kinase family, member 3		SGK3	Cell Signaling	8156	100	NA	STP_Regulation	>0.7	Rabbit
SHC1.pY317	SHC1 phospho tyrosine 317	SHC1	SHC-transforming protein 1		Shc.p317	Cell Signaling	2431	200	20000	STP_Regulation	>0.7	Rabbit
SIRT1	SIRT1	SIRT1	NAD-dependent protein deacetylase sirtuin-1		sirt1	Abcam	ab32441	2000	18000	Cell_Cycle	0.5-0.7	Rabbit
SMAD1	SMAD1	SMAD1	Mothers against decapentaplegic homolog 1		smad1	Epitomics/abcam	1649.1	200	20000	SMAD	>0.7	Rabbit
SMAD2	SMAD2	SMAD2	Mothers against decapentaplegic homolog 2		smad2	Cell Signaling	5339	5000	20000	SMAD	>0.7	Rabbit
SMAD2.p245.250.255	SMAD2 phospho serine 245,250,255	SMAD2	Mothers against decapentaplegic homolog 2	Activation	smad2.p245	Cell Signaling	3104	500	20000	SMAD	>0.7	Rabbit
SMAD2.pS465.467	SMAD2 phospho serine 465,467	SMAD2	Mothers against decapentaplegic homolog 2	Activation	smad2.p465.467	Cell Signaling	3108	500	20000	SMAD	0.5-0.7	Rabbit
SMAD3	SMAD3	SMAD3	Mothers against decapentaplegic homolog 3		smad3	Cell Signaling	9523	500	20000	SMAD	>0.7	Rabbit
SMAD4	SMAD4	SMAD4	Mothers against decapentaplegic homolog 4		smad4	Santa Cruz Biotechnology	sc7966	200	20000	SMAD	>0.7	mouse
SMAD5	SMAD5	SMAD5	Mothers against decapentaplegic homolog 5		smad5	Epitomics	1682.1	1000	20000	SMAD	0.5-0.7	Rabbit
SOCS2	SOCS2	SOCS2	Suppressor of cytokine signaling 2		SOCS2	Abcam	ab92847	200	20000	STAT,None	>0.7	Rabbit
SOD1	SOD1	SOD1	Superoxide dismutase [Cu-Zn]		SOD1	Cell Signaling	4266	4000	18000	Metabolic_OR	>0.7	mouse
SOD2	SOD2	SOD2	Superoxide dismutase [Mn], mitochondrial		SOD2	cell signaling	13141	20000	25000	Metabolic_OR	>0.7	Rabbit
SOX2	SOX2	SOX2	Transcription factor SOX-2		Sox2	Cell Signaling	2748	75	20000	Differentiation	>0.7	Rabbit
SPARC	SPARC	SPARC	SPARC		SPARC	Cell Signaling	8725	500	15000	Cell_Cycle	0.5-0.7	Rabbit
SPI1	SPI1	SPI1	Transcription factor PU.1		PU1	Cell Signaling	2258	20000	20000	Transcription	0.5-0.7	Rabbit
SPP1	SPP1	SPP1	Osteopontin		OPN	Santa Cruz Biotechnology	sc21742	25	15000	Adhesion	0.5-0.7	mouse
SQSTM1	SQSTM1	SQSTM1	Sequestosome-1		P62	Santa Cruz Biotechnology	sc28359	100	25000	Autophagy	0.5-0.7	mouse
SRC	SRC	SRC	Proto-oncogene tyrosine-protein kinase Src		SRC	Upstate	5.184	1000	20000	SRC	>0.7	mouse
SRC.pY527	SRC phospho tyrosine 527	SRC	Proto-oncogene tyrosine-protein kinase Src	Activation	SRC.p527	Cell Signaling	2105	400	20000	SRC	>0.7	Rabbit
SRSF1	SRSF1	SRSF1	Serine/arginine-rich splicing factor 1		SF2	invitrogen	32.45	300	25000	RNA_splicing	0.5-0.7	mouse
SSBP2	SSBP2	SSBP2	Single stranded DNA binding protein 2		SSBP2	Abcam	ab177944	1000	20000	DNA_damage,None	0.5-0.7	Rabbit
STAT1	STAT1	STAT1	Signal transducer and activator of transcription 1-alpha/beta		stat1	Cell Signaling	9172	250	20000	STAT	>0.7	Rabbit
STAT3	STAT3	STAT3	Signal transducer and activator of transcription 3		stat3	Cell Signaling	4904	500	25000	STAT	0.5-0.7	Rabbit
STAT3.p705	STAT3 phospho tyrosine 705	STAT3	Signal transducer and activator of transcription 3	Activation	stat3.p705	Cell Signaling	9131	400	20000	STAT	>0.7	Rabbit
STAT3.p727	STAT3 phospho serine 727	STAT3	Signal transducer and activator of transcription 3	Activation	stat3.p727	Cell Signaling	9134	200	20000	STAT	0.5-0.7	Rabbit
STAT5A	STAT5A	STAT5A	Signal transducer and activator of transcription 5A		stat5a	Abcam	ab32043	4000	25000	STAT,None	>0.7	Rabbit
STK11	STK11	STK11	Serine/threonine-protein kinase STK11		LKB1	Cell Signaling	3050	500	20000	Autophagy,Hippo	0.5-0.7	Rabbit
STK4	STK4	STK4	Serine/threonine-protein kinase 4		MST1	Cell Signaling	3682	500	20000	GPCR,Hippo	>0.7	Rabbit
STMN1	STMN1	STMN1	Stathmin		stathmin	Epitomics	1972.1	10000	25000	Cytoskeletal,None	>0.7	Rabbit
SUZ12	SUZ12	SUZ12	Polycomb protein SUZ12		SUZ12	Cell Signaling	3737	200	18000	Histone2	>0.7	Rabbit
SYK	SYK	SYK	Tyrosine-protein kinase SYK		Syk	Santa Cruz Biotechnology	sc1240	2000	20000	BCR	>0.7	mouse
TAPBP	TAPBP	TAPBP	Tapasin		Tapasin	Enzo life science	ADI.CSA.630.D	1000	25000	T_Cell	0.5-0.7	Rabbit
TAZ	TAZ	TAZ	Tafazzin		TAZ	Cell Signaling	4883	300	20000	Hippo	>0.7	Rabbit
TFRC	TFRC	TFRC	Transferrin receptor protein 1		TFRC	novus	2250002	10000	25000	STP_Regulation,None	>0.7	Rabbit
TGM2	TGM2	TGM2	Protein-glutamine gamma-glutamyltransferase 2		TG2	Abcam	ab2386	2000	20000	Apoptosis_BH3	>0.7	mouse
TIGAR	TIGAR	TIGAR	TP53 Induced Glycolysis Regulatory Phosphatase		tiger	Abcam	ab137573	500	20000	Metabolic_Glucose,TP53	>0.7	Rabbit
TNFRSF4	TNFRSF4	TNFRSF4	Tumor necrosis factor receptor superfamily member 4		CD134	Abcam	ab76000	50	18000	Apoptosis_Regulating,T_Cell	>0.7	Rabbit
TNK1	TNK1	TNK1	Non-receptor tyrosine-protein kinase TNK1		TNK1	abgent	ap7722a	100	20000	MEK_RAS	>0.7	Rabbit
TP53	TP53	TP53	Cellular tumor antigen p53		p53	Cell Signaling	9282	2000	25000	TP53	0.5-0.7	Rabbit
TP53BP1	TP53BP1	TP53BP1	TP53-binding protein 1		X53BP1	Cell Signaling	4937	300	18000	DNA_damage,TP53	>0.7	Rabbit
TRAP1	TRAP1	TRAP1	Heat shock protein 75 kDa, mitochondrial		HSP75	BD Biosciences	612344	750	18000	Heatshock	>0.7	Mouse
TSC1	TSC1	TSC1	Hamartin		TSC1	Cell Signaling	4906	400	20000	MTOR	0.5-0.7	Rabbit
TSC2	TSC2	TSC2	Tuberin		TSC2	Epitomics/abcam	1613.1	500	20000	MTOR	>0.7	Rabbit
TSC2.pT1462	TSC2 phospho threonine 1462	TSC2	Tuberin	Inactivation	TSC.p1462	Cell Signaling	3617	200	20000	MTOR	>0.7	Rabbit
TUBA1A_Detyro	TUBA1A_Detyro	TUBA1A	Tubulin alpha-1A chain		Detyrosinated	Abcam	ab48389	500	25000	Cytoskeletal	>0.7	Rabbit
TUBA4A	TUBA4A	TUBA4A	Tubulin alpha-4A chain		tubulin	Sigma	T6074	500	NA	Cytoskeletal	NA	Mouse
TYRO3	TYRO3	TYRO3	Tyrosine-protein kinase receptor TYRO3		tyro3	Cell Signaling	5585.1	NA	NA	PI3KAKT	>0.7	Rabbit
UGT1A	UGT1A	UGT1A	UDP-glucuronosyltransferase 1-1		UGT1A	Santa Cruz Biotechnology	sc271268	200	NA	Cell_Cycle	>0.7	mouse
ULK1.pS757	ULK1 phospho serine 757	ULK1	Serine/threonine-protein kinase ULK1	autophagy induced	ULK.p757	Cell Signaling	6888	200	18000	Autophagy	0.5-0.7	Rabbit
VASP	VASP	VASP	Vasodilator-stimulated phosphoprotein		VASP	Cell Signaling	3112	150	15000	Adhesion	>0.7	Rabbit
VCP	VCP	VCP	Transitional endoplasmic reticulum ATPase		VCP	Abcam	ab11433.200000	NA	250000	DNA_damage	>0.7	mouse
VHL	VHL	VHL	Von Hippel-Lindau disease tumor suppressor		VHL	Novus	NB.100.485	250	20000	Hypoxia	0.5-0.7	Rabbit
VIM	VIM	VIM	Vimentin		Vimentin	Dako	M0725	400	20000	Cytoskeletal	0.5-0.7	mouse
VTCN1	VTCN1	VTCN1	V-set domain-containing T-cell activation inhibitor 1		B7.H4	cell signaling	14572	50	18000	T_Cell	0.5-0.7	Rabbit
WDR5	WDR5	WDR5	WD repeat-containing protein 5		WDR5	cell signaling	13105	1000	18000	Histone2	>0.7	Rabbit
Wee1	Wee1	Wee1	Wee1-like protein kinase		Wee1	Cell Signaling	4936	500	20000	Cell_Cycle	0.5-0.7	Rabbit
Wee1.pS642	WEE1 phospho serine 642	Wee1	Wee1-like protein kinase	Inactivation	Wee1.p	Cell Signaling	4910	50	NA	Cell_Cycle	0.5-0.7	Rabbit
WTAP	WTAP	WTAP	Pre-mRNA-splicing regulator WTAP		WTAP	UTSA(Sanjay Bansal)	Sanjan	5000	20000	Histone2	>0.7	Rabbit
XIAP	XIAP	XIAP	E3 ubiquitin-protein ligase XIAP		XIAP	Cell Signaling	2042	200	18000	Apoptosis_Regulating	0.5-0.7	Rabbit
XPA	XPA	XPA	DNA repair protein complementing XP-A cells		XPA	Santa Cruz Biotechnology	sc56813	75	20000	DNA_damage	0.5-0.7	mouse
XPF	XPF	XPF	ERCC Excision Repair 4, Endonuclease Catalytic Subunit		XPF	Abcam	ab73720	50	15000	DNA_damage	0.5-0.7	Rabbit
XPO1	XPO1	XPO1	Exportin-1		CRM1	Santa Cruz Biotechnology	sc5595	2000	20000	Histone1,Wnt_signaling	>0.7	Rabbit
XRCC1	XRCC1	XRCC1	DNA repair protein XRCC1		XRCC1	Cell Signaling	2735	200	20000	DNA_damage	0.5-0.7	Rabbit
YAP	YAP	YAP	Yes1 Associated Transcriptional Regulator		YAP	Cell Signaling	4912	50	15000	Hippo	0.5-0.7	Rabbit
YAP1.pS127	YAP1 phospho serine 127	YAP1	Yes1 Associated Transcriptional Regulator	Inactivation	YAP.p	Cell Signaling	4911	400	18000	Hippo	0.5-0.7	Rabbit
YBX1.pS102	YBX1 phospho serine 102	YBX1	Nuclease-sensitive element-binding protein 1	Activation	YB1	Cell Signaling	2900	250	20000	Transcription,RNA_splicing	>0.7	Rabbit
YWHAE	YWHAE	YWHAE	14-3-3 protein epsilon		14.3.3.epsilon	Santa Cruz Biotechnology	sc23957	200	20000	MEK_RAS,TP53	0.5-0.7	mouse
ZAP70	ZAP70	ZAP70	Tyrosine-protein kinase ZAP-70		ZAP70	Cell Signaling	2705S	300	10000	T_Cell,SRC	0.98	Rabbit
